# Supplementary material for: Auto‐inhibition of Mif2/CENP‐C ensures centromere‐dependent kinetochore assembly in budding yeast
Source: EMBO J. 2020 Jun 9;39(14):e102938. doi: 10.15252/embj.2019102938 (PMC7360964; doi:10.15252/embj.2019102938)
Supplement: Supplementary file 4 — Source Data for Figure 5 [file EMBJ-39-e102938-s003.xlsx]

## Sheet: xvis_Mif2_d4_sum_valid
Id	Protein1	Protein2	Type	XLType	Spectrum	AbsPos1	AbsPos2	deltaAA	shortestPep	Mr	Mz	z	Error_rel[ppm]	nseen	MatchOdds	TIC	TicA	TicB	WTIC	intsum	deltaS	ld-Score	MS2	valid	FDR
IVYKRK-LGLKSR-a4-b4	MIF2	MIF2	xlink	intra-protein xl	AG_Herzog_hagemann_E1910_225.03624.03624.4_AG_Herzog_hagemann_E1910_225.03580.03580.4	306	9	297	6	1573.97	394.5	4	1.4	3	11.33	0.8	0.39	0.41	0.13	223	0.93	42.85	5	yes	0
NEKIVYK-LGLKSR-a3-b4	MIF2	MIF2	xlink	intra-protein xl	AG_Herzog_hagemann_E1910_226.05857.05857.4_AG_Herzog_hagemann_E1910_226.05847.05847.4	302	9	293	6	1660.95	416.246	4	1.6	3	11.51	0.58	0.48	0.1	0.09	438	0.89	40.99	5	yes	0
LSKPTYK-NEKIVYK-a3-b3	MIF2	MIF2	xlink	intra-protein xl	AG_Herzog_hagemann_E1910_225.05641.05641.4_AG_Herzog_hagemann_E1910_225.05631.05631.4	142	302	160	7	1824.01	457.009	4	1.4	4	11.47	0.53	0.18	0.35	0.09	530	0.82	40.84	5	yes	0
SRKTGIDVK-KDPNAK-a3-b1	MIF2	MIF2	xlink	intra-protein xl	AG_Herzog_hagemann_E1910_226.02288.02288.3_AG_Herzog_hagemann_E1910_226.02270.02270.3	12	364	352	6	1769.96	590.996	3	1	3	10.54	0.65	0.24	0.41	0.12	236	0.72	40.01	4	yes	0
LPAISGQKK-NKFLSVK-a8-b2	MIF2	MIF2	xlink	intra-protein xl	AG_Herzog_hagemann_E1910_226.07086.07086.3_AG_Herzog_hagemann_E1910_226.07108.07108.3	466	493	27	7	1871.09	624.705	3	2.5	6	10.6	0.61	0.42	0.19	0.1	291	0.8	39.53	4	yes	0
IVYKRK-LGLKSR-a4-b4	MIF2	MIF2	xlink	intra-protein xl	AG_Herzog_hagemann_E1910_226.03815.03815.4_AG_Herzog_hagemann_E1910_226.03803.03803.4	306	9	297	6	1573.97	394.5	4	0.7	3	10.45	0.74	0.35	0.4	0.12	220	0.92	39.51	3	yes	0
KTGIDVK-LGLKSR-a1-b4	MIF2	MIF2	xlink	intra-protein xl	AG_Herzog_hagemann_E1910_228.05343.05343.4_AG_Herzog_hagemann_E1910_228.05304.05304.4	12	9	3	6	1527.9	382.983	4	0.8	9	10.81	0.48	0.33	0.14	0.08	658	0	38.83	4	yes	0
LPAISGQKK-NEKIVYK-a8-b3	MIF2	MIF2	xlink	intra-protein xl	AG_Herzog_hagemann_E1910_225.05603.05603.3_AG_Herzog_hagemann_E1910_225.05630.05630.3	466	302	164	7	1929.1	644.041	3	2.7	2	11.11	0.41	0.25	0.16	0.07	242	0.91	38.07	6	yes	0
KTGIDVK-LGLKSR-a1-b4	MIF2	MIF2	xlink	intra-protein xl	AG_Herzog_hagemann_E1910_226.05545.05545.4_AG_Herzog_hagemann_E1910_226.05308.05308.4	12	9	3	6	1527.9	382.983	4	1.2	9	10.29	0.56	0.37	0.19	0.09	604	0	37.87	4	yes	0
LPAISGQKK-NKFLSVK-a8-b2	MIF2	MIF2	xlink	intra-protein xl	AG_Herzog_hagemann_E1910_225.06722.06722.3_AG_Herzog_hagemann_E1910_225.06634.06634.3	466	493	27	7	1871.09	624.704	3	0.2	6	10.04	0.69	0.46	0.22	0.11	266	0.9	37.75	4	yes	0
LSKPTYKR-KYSTR-a7-b1	MIF2	MIF2	xlink	intra-protein xl	AG_Herzog_hagemann_E1910_229.02601.02601.3_AG_Herzog_hagemann_E1910_229.02571.02571.3	146	148	2	5	1740.95	581.326	3	1.4	16	9.98	0.66	0.63	0.03	0.09	133	0.68	37.68	4	cand	0
GRPKKDPNAK-LSKPTYK-a5-b3	MIF2	MIF2	xlink	intra-protein xl	AG_Herzog_hagemann_E1910_223.02121.02121.4_AG_Herzog_hagemann_E1910_223.02077.02077.4	364	142	222	7	2041.13	511.29	4	-0.8	3	10.77	0.46	0.24	0.22	0.08	459	0.33	37.59	4	yes	0
LSKPTYK-NEKIVYK-a3-b3	MIF2	MIF2	xlink	intra-protein xl	AG_Herzog_hagemann_E1910_226.06006.06006.4_AG_Herzog_hagemann_E1910_226.05973.05973.4	142	302	160	7	1824	457.009	4	0.1	4	10.69	0.42	0.09	0.33	0.07	476	0.92	37.48	4	yes	0
KSNKPVLDIDK-IVYKR-a1-b4	MIF2	MIF2	xlink	intra-protein xl	AG_Herzog_hagemann_E1910_226.05445.05445.3_AG_Herzog_hagemann_E1910_226.05217.05217.3	308	306	2	5	2029.16	677.395	3	1.8	21	10.85	0.37	0.28	0.09	0.06	390	0.91	37.46	4	cand	0
NEKIVYK-LGLKSR-a3-b4	MIF2	MIF2	xlink	intra-protein xl	AG_Herzog_hagemann_E1910_226.05866.05866.3_AG_Herzog_hagemann_E1910_226.05826.05826.3	302	9	293	6	1660.95	554.659	3	0.8	3	11.3	0.34	0.2	0.14	0.06	424	0.91	37.45	5	yes	0
KDPNAK-LGLKSR-a1-b4	MIF2	MIF2	xlink	intra-protein xl	AG_Herzog_hagemann_E1910_226.03100.03100.3_AG_Herzog_hagemann_E1910_226.03070.03070.3	364	9	355	6	1439.81	480.945	3	0.8	1	10.25	0.61	0.38	0.23	0.1	281	0.78	37.23	4	yes	0
KSNKPVLDIDK-NEKIVYK-a1-b3	MIF2	MIF2	xlink	intra-protein xl	AG_Herzog_hagemann_E1910_223.05069.05069.4_AG_Herzog_hagemann_E1910_223.05025.05025.4	308	302	6	7	2244.23	562.066	4	-2	2	10.73	0.41	0.16	0.25	0.07	346	0.88	37.13	5	yes	0
LPAISGQKK-NKFLSVK-a8-b2	MIF2	MIF2	xlink	intra-protein xl	AG_Herzog_hagemann_E1910_226.07124.07124.4_AG_Herzog_hagemann_E1910_226.07109.07109.4	466	493	27	7	1871.09	468.781	4	2.3	6	10.37	0.55	0.28	0.27	0.09	340	0.83	36.93	4	yes	0
LGLKSRK-NEKIVYK-a4-b3	MIF2	MIF2	xlink	intra-protein xl	AG_Herzog_hagemann_E1910_225.04291.04291.3_AG_Herzog_hagemann_E1910_225.04278.04278.3	9	302	293	7	1789.05	597.357	3	0.7	2	10.93	0.29	0.12	0.16	0.05	548	0.87	36.79	7	yes	0
KSNKPVLDIDK-KDPNAK-a4-b1	MIF2	MIF2	xlink	intra-protein xl	AG_Herzog_hagemann_E1910_225.03356.03356.3_AG_Herzog_hagemann_E1910_225.03347.03347.3	311	364	53	6	2023.09	675.372	3	-1.5	2	10.3	0.65	0.19	0.46	0.13	201	0.74	36.66	4	yes	0
KTGIDVK-NEKIVYK-a1-b3	MIF2	MIF2	xlink	intra-protein xl	AG_Herzog_hagemann_E1910_226.05423.05423.4_AG_Herzog_hagemann_E1910_226.05394.05394.4	12	302	290	7	1747.97	438.001	4	1.3	2	10.84	0.33	0.11	0.22	0.05	362	0.79	36.59	4	yes	0
LSKPTYK-NEKIVYK-a3-b3	MIF2	MIF2	xlink	intra-protein xl	AG_Herzog_hagemann_E1910_225.05578.05578.3_AG_Herzog_hagemann_E1910_225.05585.05585.3	142	302	160	7	1824.01	609.01	3	1	4	10.97	0.27	0.13	0.14	0.04	662	0.79	36.49	5	yes	0
GRPKKDPNAK-NEKIVYK-a4-b3	MIF2	MIF2	xlink	intra-protein xl	AG_Herzog_hagemann_E1910_226.02068.02068.5_AG_Herzog_hagemann_E1910_226.02088.02088.5	363	302	61	7	2098.16	420.639	5	1.4	6	10.06	0.52	0.1	0.42	0.1	386	0.81	36.38	4	yes	0
SNKPVLDIDK-LGLKSR-a3-b4	MIF2	MIF2	xlink	intra-protein xl	AG_Herzog_hagemann_E1910_225.06963.06963.3_AG_Herzog_hagemann_E1910_225.06908.06908.3	311	9	302	6	1896.07	633.031	3	1.2	2	10	0.52	0.46	0.06	0.07	363	0.49	36.14	4	yes	0
LSKPTYK-KDPNAK-a3-b1	MIF2	MIF2	xlink	intra-protein xl	AG_Herzog_hagemann_E1910_225.03532.03532.3_AG_Herzog_hagemann_E1910_225.03561.03561.3	142	364	222	6	1602.87	535.297	3	3.2	2	10.29	0.44	0.16	0.29	0.07	269	0.74	36.04	5	yes	0
LPAISGQKK-IVYKR-a8-b4	MIF2	MIF2	xlink	intra-protein xl	AG_Herzog_hagemann_E1910_225.05089.05089.3_AG_Herzog_hagemann_E1910_225.05023.05023.3	466	306	160	5	1714.02	572.347	3	1.2	1	10.15	0.45	0.28	0.17	0.07	210	0.78	35.89	3	cand	0.04
LGLKSRK-NEKIVYK-a4-b3	MIF2	MIF2	xlink	intra-protein xl	AG_Herzog_hagemann_E1910_226.04529.04529.3_AG_Herzog_hagemann_E1910_226.04518.04518.3	9	302	293	7	1789.05	597.357	3	0.4	2	10.75	0.24	0.09	0.15	0.04	474	0.79	35.84	5	yes	0.04
GRPKKDPNAK-LSKPTYK-a4-b3	MIF2	MIF2	xlink	intra-protein xl	AG_Herzog_hagemann_E1910_222.02056.02056.4_AG_Herzog_hagemann_E1910_222.02045.02045.4	363	142	221	7	2041.13	511.291	4	0.6	1	10.25	0.4	0.21	0.19	0.07	435	0.67	35.76	4	yes	0.04
LPAISGQKK-NKFLSVK-a8-b2	MIF2	MIF2	xlink	intra-protein xl	AG_Herzog_hagemann_E1910_223.06345.06345.3_AG_Herzog_hagemann_E1910_223.06304.06304.3	466	493	27	7	1871.09	624.704	3	0.9	6	9.98	0.53	0.36	0.17	0.08	288	0.9	35.67	5	yes	0.04
LPAISGQKK-NEKIVYK-a8-b3	MIF2	MIF2	xlink	intra-protein xl	AG_Herzog_hagemann_E1910_226.06004.06004.3_AG_Herzog_hagemann_E1910_226.05994.05994.3	466	302	164	7	1929.1	644.039	3	0.7	2	10.38	0.42	0.28	0.14	0.07	291	0.71	35.65	5	yes	0.04
NEKIVYK-LGLKSR-a3-b4	MIF2	MIF2	xlink	intra-protein xl	AG_Herzog_hagemann_E1910_225.05506.05506.3_AG_Herzog_hagemann_E1910_225.05466.05466.3	302	9	293	6	1660.95	554.658	3	0.3	3	10.31	0.4	0.23	0.18	0.07	439	0.89	35.62	4	yes	0.04
SNKPVLDIDK-KDPNAK-a3-b1	MIF2	MIF2	xlink	intra-protein xl	AG_Herzog_hagemann_E1910_225.04860.04860.3_AG_Herzog_hagemann_E1910_225.04798.04798.3	311	364	53	6	1895	632.675	3	0.6	4	9.27	0.62	0.4	0.23	0.1	499	0.8	35.55	2	yes	0.04
KTGIDVK-LGLKSR-a1-b4	MIF2	MIF2	xlink	intra-protein xl	AG_Herzog_hagemann_E1910_229.05003.05003.3_AG_Herzog_hagemann_E1910_229.04967.04967.3	12	9	3	6	1527.9	510.308	3	0.7	9	9.85	0.61	0.4	0.21	0.1	228	0	35.49	4	yes	0.04
NEKIVYK-IVYKRK-a3-b4	MIF2	MIF2	xlink	intra-protein xl	AG_Herzog_hagemann_E1910_226.03905.03905.3_AG_Herzog_hagemann_E1910_226.03880.03880.3	302	306	4	6	1794.04	599.022	3	0.8	3	10.48	0.37	0.18	0.19	0.06	353	0.84	35.16	4	yes	0.055
LPAISGQKK-NKFLSVK-a8-b2	MIF2	MIF2	xlink	intra-protein xl	AG_Herzog_hagemann_E1910_225.06684.06684.4_AG_Herzog_hagemann_E1910_225.06697.06697.4	466	493	27	7	1871.09	468.781	4	1.9	6	10.45	0.47	0.22	0.25	0.08	351	0.86	35.05	3	yes	0.055
SNKPVLDIDK-LSKPTYK-a3-b3	MIF2	MIF2	xlink	intra-protein xl	AG_Herzog_hagemann_E1910_226.07405.07405.3_AG_Herzog_hagemann_E1910_226.07352.07352.3	311	142	169	7	2059.13	687.384	3	4.4	4	9.74	0.46	0.33	0.13	0.07	361	0.79	34.81	4	yes	0.055
VKVAPLQYWR-IVYKR-a2-b4	MIF2	MIF2	xlink	intra-protein xl	AG_Herzog_hagemann_E1910_226.08594.08594.4_AG_Herzog_hagemann_E1910_226.08582.08582.4	291	306	15	5	2032.16	509.049	4	1.4	5	9.49	0.53	0.5	0.02	0.07	474	0.48	34.79	4	cand	0.055
LSKPTYK-KYSTR-a3-b1	MIF2	MIF2	xlink	intra-protein xl	AG_Herzog_hagemann_E1910_229.04100.04100.4_AG_Herzog_hagemann_E1910_229.04091.04091.4	142	148	6	5	1584.85	397.221	4	0.9	4	9.48	0.51	0.31	0.2	0.08	469	0.72	34.76	3	cand	0.055
KSNKPVLDIDK-IVYKR-a1-b4	MIF2	MIF2	xlink	intra-protein xl	AG_Herzog_hagemann_E1910_222.04708.04708.3_AG_Herzog_hagemann_E1910_222.04488.04488.3	308	306	2	5	2029.16	677.395	3	1.6	21	10.28	0.35	0.28	0.08	0.05	413	0.88	34.68	3	cand	0.055
GRPKKDPNAK-LSKPTYK-a5-b3	MIF2	MIF2	xlink	intra-protein xl	AG_Herzog_hagemann_E1910_222.02086.02086.3_AG_Herzog_hagemann_E1910_222.02026.02026.3	364	142	222	7	2041.13	681.384	3	-1.6	3	10.56	0.42	0.33	0.1	0.06	201	0.8	34.68	5	yes	0.055
SNKPVLDIDK-IVYKR-a3-b4	MIF2	MIF2	xlink	intra-protein xl	AG_Herzog_hagemann_E1910_226.06798.06798.3_AG_Herzog_hagemann_E1910_226.06732.06732.3	311	306	5	5	1901.06	634.695	3	0	8	9.65	0.61	0.51	0.1	0.09	262	0.9	34.61	4	cand	0.055
KSNKPVLDIDK-IVYKR-a1-b4	MIF2	MIF2	xlink	intra-protein xl	AG_Herzog_hagemann_E1910_222.04540.04540.3_AG_Herzog_hagemann_E1910_222.04488.04488.3	308	306	2	5	2029.16	677.395	3	1.5	21	10.21	0.37	0.28	0.09	0.06	306	0.94	34.55	3	cand	0.055
LSKPTYKRK-LGLKSR-a7-b4	MIF2	MIF2	xlink	intra-protein xl	AG_Herzog_hagemann_E1910_223.02861.02861.4_AG_Herzog_hagemann_E1910_223.02874.02874.4	146	9	137	6	1888.12	473.039	4	-0.2	2	9.76	0.54	0.32	0.22	0.09	303	0.95	34.53	4	yes	0.055
KTGIDVK-LGLKSR-a1-b4	MIF2	MIF2	xlink	intra-protein xl	AG_Herzog_hagemann_E1910_228.05342.05342.3_AG_Herzog_hagemann_E1910_228.05302.05302.3	12	9	3	6	1527.9	510.308	3	1.2	9	8.7	0.63	0.4	0.23	0.1	201	0	34.52	3	yes	0.055
LGLKSR-IVYKR-a4-b4	MIF2	MIF2	xlink	intra-protein xl	AG_Herzog_hagemann_E1910_226.05150.05150.3_AG_Herzog_hagemann_E1910_226.05126.05126.3	9	306	297	5	1445.87	482.965	3	0.2	1	10.12	0.53	0.17	0.36	0.09	184	0.69	34.49	4	cand	0.055
SNKPVLDIDK-LGLKSR-a3-b4	MIF2	MIF2	xlink	intra-protein xl	AG_Herzog_hagemann_E1910_226.07446.07446.3_AG_Herzog_hagemann_E1910_226.07406.07406.3	311	9	302	6	1896.07	633.032	3	1.7	2	9.5	0.51	0.46	0.05	0.07	348	0.42	34.42	4	yes	0.055
KSNKPVLDIDK-IVYKR-a1-b4	MIF2	MIF2	xlink	intra-protein xl	AG_Herzog_hagemann_E1910_223.04633.04633.4_AG_Herzog_hagemann_E1910_223.05013.05013.4	308	306	2	5	2029.16	508.297	4	0.5	21	9.23	0.69	0.09	0.6	0.17	146	0.95	34.37	3	cand	0.055
SNKPVLDIDK-VKVAPLQYWR-a3-b2	MIF2	MIF2	xlink	intra-protein xl	AG_Herzog_hagemann_E1910_225.09395.09395.3_AG_Herzog_hagemann_E1910_225.09385.09385.3	311	291	20	10	2482.36	828.463	3	2.5	3	9.47	0.47	0.14	0.33	0.08	546	0.65	34.31	6	yes	0.055
KSNKPVLDIDK-IVYKR-a4-b4	MIF2	MIF2	xlink	intra-protein xl	AG_Herzog_hagemann_E1910_223.05045.05045.3_AG_Herzog_hagemann_E1910_223.04677.04677.3	311	306	5	5	2029.16	677.393	3	-0.2	16	10	0.43	0.3	0.13	0.07	521	0.95	34.29	4	cand	0.055
SNKPVLDIDK-LSKPTYK-a3-b3	MIF2	MIF2	xlink	intra-protein xl	AG_Herzog_hagemann_E1910_225.06897.06897.3_AG_Herzog_hagemann_E1910_225.06859.06859.3	311	142	169	7	2059.13	687.384	3	4.4	4	9.72	0.41	0.29	0.13	0.07	307	0	34.21	4	yes	0.055
NEKIVYK-KDPNAK-a3-b1	MIF2	MIF2	xlink	intra-protein xl	AG_Herzog_hagemann_E1910_225.03133.03133.4_AG_Herzog_hagemann_E1910_225.03157.03157.4	302	364	62	6	1659.88	415.979	4	0.9	7	9.31	0.42	0.35	0.07	0.07	276	0.86	34.11	2	yes	0.055
KSNKPVLDIDK-NEKIVYKR-a1-b3	MIF2	MIF2	xlink	intra-protein xl	AG_Herzog_hagemann_E1910_223.04341.04341.6_AG_Herzog_hagemann_E1910_223.04328.04328.6	308	302	6	8	2400.34	401.064	6	0.9	2	9.16	0.56	0.51	0.05	0.08	254	0.92	34.09	2	yes	0.055
LSKPTYK-NEKIVYK-a3-b3	MIF2	MIF2	xlink	intra-protein xl	AG_Herzog_hagemann_E1910_226.05967.05967.3_AG_Herzog_hagemann_E1910_226.05941.05941.3	142	302	160	7	1824.01	609.01	3	1.3	4	10.07	0.29	0.14	0.15	0.05	536	0.74	34.01	4	yes	0.055
KTGIDVKQDIPK-LGLKSR-a1-b4	MIF2	MIF2	xlink	intra-protein xl	AG_Herzog_hagemann_E1910_223.05778.05778.4_AG_Herzog_hagemann_E1910_223.05809.05809.4	12	9	3	6	2109.22	528.313	4	1.7	8	9.28	0.53	0.29	0.24	0.09	512	0.67	33.89	4	yes	0.055
NEKIVYK-KDPNAK-a3-b1	MIF2	MIF2	xlink	intra-protein xl	AG_Herzog_hagemann_E1910_228.03266.03266.4_AG_Herzog_hagemann_E1910_228.03203.03203.4	302	364	62	6	1659.89	415.98	4	2.9	7	9.72	0.43	0.37	0.06	0.07	453	0.83	33.85	3	yes	0.055
RKSNKPVLDIDK-LGLKSR-a5-b4	MIF2	MIF2	xlink	intra-protein xl	AG_Herzog_hagemann_E1910_223.04324.04324.4_AG_Herzog_hagemann_E1910_223.04317.04317.4	311	9	302	6	2180.26	546.074	4	0	1	9.76	0.37	0.33	0.05	0.05	378	0	33.78	3	yes	0.055
LPAISGQKK-NKFLSVK-a8-b2	MIF2	MIF2	xlink	intra-protein xl	AG_Herzog_hagemann_E1910_222.06371.06371.3_AG_Herzog_hagemann_E1910_222.06319.06319.3	466	493	27	7	1871.09	624.705	3	1.9	6	9.47	0.51	0.33	0.18	0.08	202	0	33.76	5	yes	0.055
NEKIVYK-NKFLSVK-a3-b2	MIF2	MIF2	xlink	intra-protein xl	AG_Herzog_hagemann_E1910_226.06976.06976.3_AG_Herzog_hagemann_E1910_226.06947.06947.3	302	493	191	7	1823.02	608.682	3	2.2	2	10.08	0.31	0.18	0.13	0.05	566	0.83	33.75	4	yes	0.055
GRPKKDPNAK-NEKIVYK-a4-b3	MIF2	MIF2	xlink	intra-protein xl	AG_Herzog_hagemann_E1910_226.02083.02083.4_AG_Herzog_hagemann_E1910_226.02051.02051.4	363	302	61	7	2098.15	525.546	4	-1	6	9.68	0.38	0.2	0.17	0.06	464	0.86	33.68	6	yes	0.055
GRPKKDPNAK-NEKIVYK-a4-b3	MIF2	MIF2	xlink	intra-protein xl	AG_Herzog_hagemann_E1910_222.01698.01698.4_AG_Herzog_hagemann_E1910_222.01670.01670.4	363	302	61	7	2098.15	525.545	4	-2.2	6	10.27	0.25	0.13	0.12	0.04	266	0.86	33.62	5	yes	0.055
IVYKR-KYSTR-a4-b1	MIF2	MIF2	xlink	intra-protein xl	AG_Herzog_hagemann_E1910_228.03174.03174.3_AG_Herzog_hagemann_E1910_228.03154.03154.3	306	148	158	5	1426.79	476.606	3	0.1	2	8.88	0.61	0.58	0.03	0.1	138	0.91	33.6	4	cand	0.055
HKEYFASGILK-LPAISGQKK-a2-b8	MIF2	MIF2	xlink	intra-protein xl	AG_Herzog_hagemann_E1910_223.06920.06920.4_AG_Herzog_hagemann_E1910_223.06898.06898.4	449	466	17	9	2328.29	583.08	4	1.7	3	8.89	0.6	0.06	0.54	0.11	196	0.75	33.56	3	yes	0.055
KSNKPVLDIDK-LGLKSR-a4-b4	MIF2	MIF2	xlink	intra-protein xl	AG_Herzog_hagemann_E1910_223.05089.05089.3_AG_Herzog_hagemann_E1910_223.05386.05386.3	311	9	302	6	2024.16	675.729	3	0.1	2	10.22	0.32	0.26	0.07	0.05	269	0.68	33.52	4	yes	0.055
NEKIVYK-KDPNAK-a3-b1	MIF2	MIF2	xlink	intra-protein xl	AG_Herzog_hagemann_E1910_225.03129.03129.3_AG_Herzog_hagemann_E1910_225.03089.03089.3	302	364	62	6	1659.88	554.303	3	1	7	9.69	0.42	0.2	0.23	0.07	351	0.84	33.45	5	yes	0.055
KSNKPVLDIDK-NEKIVYKR-a1-b3	MIF2	MIF2	xlink	intra-protein xl	AG_Herzog_hagemann_E1910_219.03460.03460.3_AG_Herzog_hagemann_E1910_219.03471.03471.3	308	302	6	8	2400.33	801.119	3	-1.5	2	9.84	0.38	0.28	0.1	0.06	661	0.84	33.43	5	yes	0.055
NEKIVYK-IVYKR-a3-b4	MIF2	MIF2	xlink	intra-protein xl	AG_Herzog_hagemann_E1910_226.05139.05139.3_AG_Herzog_hagemann_E1910_226.05127.05127.3	302	306	4	5	1665.95	556.323	3	0.4	2	9.62	0.42	0.14	0.28	0.07	177	0.78	33.39	4	cand	0.055
GRPKKDPNAK-NEKIVYK-a5-b3	MIF2	MIF2	xlink	intra-protein xl	AG_Herzog_hagemann_E1910_222.01693.01693.3_AG_Herzog_hagemann_E1910_222.01683.01683.3	364	302	62	7	2098.15	700.391	3	-1.6	5	10.12	0.35	0.26	0.09	0.05	246	0.87	33.39	3	yes	0.055
LPAISGQKK-LGLKSR-a8-b4	MIF2	MIF2	xlink	intra-protein xl	AG_Herzog_hagemann_E1910_225.05662.05662.3_AG_Herzog_hagemann_E1910_225.05650.05650.3	466	9	457	6	1709.02	570.681	3	-0.4	2	9.07	0.56	0.38	0.19	0.09	256	0	33.34	4	yes	0.055
KSNKPVLDIDK-IVYKR-a1-b4	MIF2	MIF2	xlink	intra-protein xl	AG_Herzog_hagemann_E1910_222.04708.04708.3_AG_Herzog_hagemann_E1910_222.04663.04663.3	308	306	2	5	2029.16	677.395	3	1.6	21	9.89	0.31	0.24	0.07	0.05	367	0.91	33.14	3	cand	0.055
GRPKKDPNAK-LGLKSR-a5-b4	MIF2	MIF2	xlink	intra-protein xl	AG_Herzog_hagemann_E1910_226.01976.01976.3_AG_Herzog_hagemann_E1910_226.01938.01938.3	364	9	355	6	1878.08	627.034	3	-0.8	3	9.22	0.43	0.42	0.01	0.06	154	0.51	33.03	2	yes	0.055
SRKTGIDVK-NEKIVYK-a3-b3	MIF2	MIF2	xlink	intra-protein xl	AG_Herzog_hagemann_E1910_226.04631.04631.4_AG_Herzog_hagemann_E1910_226.04642.04642.4	12	302	290	7	1991.11	498.785	4	1.8	2	9.25	0.46	0.32	0.14	0.07	170	0.86	33.02	2	yes	0.055
KSNKPVLDIDK-IVYKR-a1-b4	MIF2	MIF2	xlink	intra-protein xl	AG_Herzog_hagemann_E1910_222.04708.04708.3_AG_Herzog_hagemann_E1910_222.04256.04256.3	308	306	2	5	2029.16	677.395	3	1.6	21	9.89	0.33	0.25	0.08	0.05	388	0.93	33	3	cand	0.055
NEKIVYK-KDPNAK-a3-b1	MIF2	MIF2	xlink	intra-protein xl	AG_Herzog_hagemann_E1910_226.03240.03240.3_AG_Herzog_hagemann_E1910_226.03201.03201.3	302	364	62	6	1659.89	554.303	3	1.5	7	9.74	0.43	0.19	0.24	0.07	415	0.81	32.9	4	yes	0.055
HKEYFASGILK-LPAISGQKK-a2-b8	MIF2	MIF2	xlink	intra-protein xl	AG_Herzog_hagemann_E1910_223.06918.06918.3_AG_Herzog_hagemann_E1910_223.06874.06874.3	449	466	17	9	2328.29	777.104	3	1.9	3	9.8	0.35	0.14	0.21	0.06	563	0.69	32.86	5	yes	0.055
KTGIDVK-LSKPTYK-a1-b3	MIF2	MIF2	xlink	intra-protein xl	AG_Herzog_hagemann_E1910_226.05716.05716.3_AG_Herzog_hagemann_E1910_226.05675.05675.3	12	142	130	7	1690.95	564.659	3	1.4	2	9.71	0.44	0.26	0.18	0.07	244	0.66	32.73	6	yes	0.055
LSKPTYK-IVYKR-a3-b4	MIF2	MIF2	xlink	intra-protein xl	AG_Herzog_hagemann_E1910_226.05428.05428.4_AG_Herzog_hagemann_E1910_226.05416.05416.4	142	306	164	5	1608.93	403.24	4	2.2	2	8.33	0.51	0.23	0.27	0.09	233	0.52	32.69	2	cand	0.055
GRPKKDPNAK-SNKPVLDIDK-a5-b3	MIF2	MIF2	xlink	intra-protein xl	AG_Herzog_hagemann_E1910_222.03042.03042.4_AG_Herzog_hagemann_E1910_222.03010.03010.4	364	311	53	10	2333.27	584.325	4	-0.1	4	8.49	0.55	0.07	0.48	0.09	329	0.62	32.66	5	yes	0.055
KTGIDVK-NEKIVYK-a1-b3	MIF2	MIF2	xlink	intra-protein xl	AG_Herzog_hagemann_E1910_225.05084.05084.4_AG_Herzog_hagemann_E1910_225.05095.05095.4	12	302	290	7	1747.97	438.002	4	1.7	2	9.39	0.38	0.1	0.28	0.06	386	0.9	32.58	3	yes	0.055
TGIDVKQDIPK-LGLKSR-a6-b4	MIF2	MIF2	xlink	intra-protein xl	AG_Herzog_hagemann_E1910_225.07674.07674.3_AG_Herzog_hagemann_E1910_225.07661.07661.3	18	9	9	6	1981.12	661.382	3	1.4	1	8.95	0.46	0.41	0.05	0.06	525	0.49	32.38	4	yes	0.055
SNKPVLDIDK-IVYKR-a3-b4	MIF2	MIF2	xlink	intra-protein xl	AG_Herzog_hagemann_E1910_225.06382.06382.4_AG_Herzog_hagemann_E1910_225.06351.06351.4	311	306	5	5	1901.06	476.273	4	0.3	8	8.16	0.7	0.6	0.1	0.1	453	0	32.35	2	cand	0.055
SNKPVLDIDK-IVYKRK-a3-b4	MIF2	MIF2	xlink	intra-protein xl	AG_Herzog_hagemann_E1910_222.04708.04708.3_AG_Herzog_hagemann_E1910_222.04814.04814.3	311	306	5	6	2029.16	677.395	3	1.6	11	9.36	0.32	0.21	0.11	0.05	335	0.94	32.29	3	yes	0.055
NEKIVYK-KYSTR-a3-b1	MIF2	MIF2	xlink	intra-protein xl	AG_Herzog_hagemann_E1910_228.03961.03961.3_AG_Herzog_hagemann_E1910_228.03933.03933.3	302	148	154	5	1641.88	548.299	3	1.5	2	8.96	0.35	0.27	0.08	0.05	371	0.84	32.28	1	cand	0.055
GRPKKDPNAK-NEKIVYK-a4-b3	MIF2	MIF2	xlink	intra-protein xl	AG_Herzog_hagemann_E1910_222.01810.01810.4_AG_Herzog_hagemann_E1910_222.01670.01670.4	363	302	61	7	2098.15	525.545	4	-1.4	6	9.79	0.32	0.18	0.15	0.05	452	0.81	32.16	5	yes	0.055
GRPKKDPNAK-NEKIVYK-a5-b3	MIF2	MIF2	xlink	intra-protein xl	AG_Herzog_hagemann_E1910_226.02061.02061.3_AG_Herzog_hagemann_E1910_226.02030.02030.3	364	302	62	7	2098.15	700.392	3	-0.2	5	9.51	0.44	0.32	0.12	0.07	227	0.48	32.13	6	yes	0.055
KTGIDVK-KYSTR-a1-b1	MIF2	MIF2	xlink	intra-protein xl	AG_Herzog_hagemann_E1910_229.03109.03109.3_AG_Herzog_hagemann_E1910_229.03101.03101.3	12	148	136	5	1508.82	503.949	3	1.5	3	8.69	0.51	0.45	0.06	0.08	153	0.75	32.13	3	cand	0.055
VKVAPLQYWR-IVYKR-a2-b4	MIF2	MIF2	xlink	intra-protein xl	AG_Herzog_hagemann_E1910_225.08064.08064.4_AG_Herzog_hagemann_E1910_225.08036.08036.4	291	306	15	5	2032.16	509.049	4	0.6	5	8.29	0.59	0.58	0.02	0.07	552	0.38	32.12	2	cand	0.055
LSKPTYKR-KYSTR-a3-b1	MIF2	MIF2	xlink	intra-protein xl	AG_Herzog_hagemann_E1910_225.03321.03321.4_AG_Herzog_hagemann_E1910_225.03362.03362.4	142	148	6	5	1740.95	436.245	4	-1.4	4	9.27	0.34	0.21	0.13	0.06	279	0.94	32.06	3	cand	0.055
IVYKR-KYSTR-a4-b1	MIF2	MIF2	xlink	intra-protein xl	AG_Herzog_hagemann_E1910_229.02961.02961.3_AG_Herzog_hagemann_E1910_229.02949.02949.3	306	148	158	5	1426.79	476.606	3	0.5	2	8.27	0.62	0.59	0.03	0.1	140	0.77	32.03	3	cand	0.055
NEKIVYK-KYSTR-a3-b1	MIF2	MIF2	xlink	intra-protein xl	AG_Herzog_hagemann_E1910_229.03703.03703.3_AG_Herzog_hagemann_E1910_229.03678.03678.3	302	148	154	5	1641.87	548.299	3	0.3	2	9	0.42	0.33	0.09	0.06	415	0.89	31.99	3	cand	0.055
LSKPTYKR-KYSTR-a7-b1	MIF2	MIF2	xlink	intra-protein xl	AG_Herzog_hagemann_E1910_225.02631.02631.4_AG_Herzog_hagemann_E1910_225.02664.02664.4	146	148	2	5	1740.95	436.246	4	-0.7	16	9.24	0.33	0.2	0.13	0.05	166	0.87	31.97	2	cand	0.055
KSNKPVLDIDK-KDPNAK-a4-b1	MIF2	MIF2	xlink	intra-protein xl	AG_Herzog_hagemann_E1910_222.02979.02979.3_AG_Herzog_hagemann_E1910_222.02999.02999.3	311	364	53	6	2023.1	675.373	3	0.5	2	8.41	0.55	0.07	0.47	0.12	160	0.78	31.95	3	yes	0.055
SNKPVLDIDK-KDPNAK-a3-b1	MIF2	MIF2	xlink	intra-protein xl	AG_Herzog_hagemann_E1910_226.05176.05176.3_AG_Herzog_hagemann_E1910_226.05116.05116.3	311	364	53	6	1895	632.675	3	1	4	8.3	0.57	0.35	0.22	0.09	453	0.83	31.92	2	yes	0.055
VKVAPLQYWR-KDPNAK-a2-b1	MIF2	MIF2	xlink	intra-protein xl	AG_Herzog_hagemann_E1910_226.07787.07787.3_AG_Herzog_hagemann_E1910_226.07765.07765.3	291	364	73	6	2026.1	676.375	3	0.5	1	8.9	0.46	0.25	0.21	0.08	403	0.65	31.88	4	yes	0.055
KSNKPVLDIDK-LGLKSR-a4-b4	MIF2	MIF2	xlink	intra-protein xl	AG_Herzog_hagemann_E1910_222.05015.05015.3_AG_Herzog_hagemann_E1910_222.05402.05402.3	311	9	302	6	2024.17	675.73	3	2.1	2	9.27	0.34	0.29	0.06	0.05	299	0.5	31.83	3	yes	0.055
KSNKPVLDIDK-KDPNAK-a1-b1	MIF2	MIF2	xlink	intra-protein xl	AG_Herzog_hagemann_E1910_226.03571.03571.3_AG_Herzog_hagemann_E1910_226.03530.03530.3	308	364	56	6	2023.1	675.375	3	2.8	4	8.82	0.55	0.15	0.39	0.11	197	0.72	31.78	3	yes	0.058
SNKPVLDIDK-KYSTR-a3-b1	MIF2	MIF2	xlink	intra-protein xl	AG_Herzog_hagemann_E1910_226.05779.05779.3_AG_Herzog_hagemann_E1910_226.05736.05736.3	311	148	163	5	1876.99	626.671	3	-0.2	3	8.54	0.52	0.49	0.03	0.07	311	0.91	31.73	1	cand	0.058
KSNKPVLDIDK-IVYKR-a1-b4	MIF2	MIF2	xlink	intra-protein xl	AG_Herzog_hagemann_E1910_222.04301.04301.3_AG_Herzog_hagemann_E1910_222.04663.04663.3	308	306	2	5	2029.16	677.396	3	2.9	21	9.56	0.32	0.25	0.07	0.05	481	0.94	31.61	5	cand	0.058
SNKPVLDIDK-KDPNAK-a3-b1	MIF2	MIF2	xlink	intra-protein xl	AG_Herzog_hagemann_E1910_226.05148.05148.4_AG_Herzog_hagemann_E1910_226.05166.05166.4	311	364	53	6	1895	474.758	4	0.2	4	8.48	0.46	0.44	0.02	0.06	278	0.91	31.61	1	yes	0.058
NEKIVYK-RKYSTR-a3-b2	MIF2	MIF2	xlink	intra-protein xl	AG_Herzog_hagemann_E1910_226.03255.03255.3_AG_Herzog_hagemann_E1910_226.03199.03199.3	302	148	154	6	1797.98	600.334	3	1.8	8	8.87	0.38	0.34	0.04	0.06	301	0.82	31.61	3	yes	0.058
GRPKKDPNAK-NEKIVYK-a4-b3	MIF2	MIF2	xlink	intra-protein xl	AG_Herzog_hagemann_E1910_225.02039.02039.4_AG_Herzog_hagemann_E1910_225.02003.02003.4	363	302	61	7	2098.15	525.546	4	-0.5	6	9.33	0.36	0.18	0.18	0.06	392	0.74	31.57	1	yes	0.058
KSNKPVLDIDK-IVYKR-a1-b4	MIF2	MIF2	xlink	intra-protein xl	AG_Herzog_hagemann_E1910_226.05591.05591.3_AG_Herzog_hagemann_E1910_226.05217.05217.3	308	306	2	5	2029.16	677.394	3	0.5	21	9.08	0.39	0.28	0.11	0.06	363	0.92	31.54	3	cand	0.058
LSKPTYKR-KYSTR-a7-b1	MIF2	MIF2	xlink	intra-protein xl	AG_Herzog_hagemann_E1910_226.02738.02738.4_AG_Herzog_hagemann_E1910_226.02756.02756.4	146	148	2	5	1740.95	436.245	4	-2.2	16	9.34	0.34	0.21	0.13	0.06	177	0.8	31.49	2	cand	0.058
LSKPTYK-KYSTR-a3-b1	MIF2	MIF2	xlink	intra-protein xl	AG_Herzog_hagemann_E1910_228.04398.04398.4_AG_Herzog_hagemann_E1910_228.04406.04406.4	142	148	6	5	1584.85	397.221	4	1.4	4	8.9	0.45	0.28	0.18	0.07	370	0.84	31.49	2	cand	0.058
GRPKKDPNAK-LGLKSR-a4-b4	MIF2	MIF2	xlink	intra-protein xl	AG_Herzog_hagemann_E1910_225.01940.01940.3_AG_Herzog_hagemann_E1910_225.01924.01924.3	363	9	354	6	1878.08	627.034	3	-0.2	1	9.2	0.33	0.32	0.02	0.05	175	0	31.45	2	yes	0.058
LSKPTYK-KDPNAK-a3-b1	MIF2	MIF2	xlink	intra-protein xl	AG_Herzog_hagemann_E1910_226.03848.03848.3_AG_Herzog_hagemann_E1910_226.03762.03762.3	142	364	222	6	1602.86	535.296	3	1	2	8.93	0.36	0.14	0.22	0.06	205	0.75	31.37	2	yes	0.058
NEKIVYK-KDPNAK-a3-b1	MIF2	MIF2	xlink	intra-protein xl	AG_Herzog_hagemann_E1910_226.03230.03230.4_AG_Herzog_hagemann_E1910_226.03211.03211.4	302	364	62	6	1659.89	415.98	4	3.1	7	7.89	0.52	0.44	0.07	0.08	392	0.84	31.3	1	yes	0.058
LSKPTYKR-KYSTR-a7-b1	MIF2	MIF2	xlink	intra-protein xl	AG_Herzog_hagemann_E1910_226.03010.03010.3_AG_Herzog_hagemann_E1910_226.02703.02703.3	146	148	2	5	1740.95	581.326	3	1.8	16	8.34	0.56	0.55	0.01	0.07	135	0.56	31.23	3	cand	0.058
SNKPVLDIDK-KYSTR-a3-b1	MIF2	MIF2	xlink	intra-protein xl	AG_Herzog_hagemann_E1910_225.05400.05400.4_AG_Herzog_hagemann_E1910_225.05408.05408.4	311	148	163	5	1876.99	470.255	4	0.1	3	7.72	0.65	0.64	0.01	0.08	375	0.9	31.2	1	cand	0.058
GRPKKDPNAK-NEKIVYK-a4-b3	MIF2	MIF2	xlink	intra-protein xl	AG_Herzog_hagemann_E1910_223.01714.01714.4_AG_Herzog_hagemann_E1910_223.01704.01704.4	363	302	61	7	2098.15	525.546	4	-0.3	6	9.36	0.27	0.16	0.11	0.04	350	0.85	31.19	4	yes	0.058
NEKIVYK-NKFLSVK-a3-b2	MIF2	MIF2	xlink	intra-protein xl	AG_Herzog_hagemann_E1910_225.06558.06558.3_AG_Herzog_hagemann_E1910_225.06536.06536.3	302	493	191	7	1823.02	608.682	3	1.5	2	9.17	0.27	0.16	0.1	0.04	340	0.88	31.19	4	yes	0.058
NEKIVYK-KDPNAK-a3-b1	MIF2	MIF2	xlink	intra-protein xl	AG_Herzog_hagemann_E1910_229.03003.03003.3_AG_Herzog_hagemann_E1910_229.02969.02969.3	302	364	62	6	1659.88	554.303	3	1.3	7	8.6	0.42	0.19	0.23	0.07	383	0.81	31.17	4	yes	0.058
LSKPTYK-IVYKR-a3-b4	MIF2	MIF2	xlink	intra-protein xl	AG_Herzog_hagemann_E1910_225.05140.05140.3_AG_Herzog_hagemann_E1910_225.05103.05103.3	142	306	164	5	1608.92	537.316	3	-0.2	2	9.12	0.33	0.09	0.24	0.06	152	0.66	31.12	3	cand	0.058
KTGIDVKQDIPK-LGLKSR-a1-b4	MIF2	MIF2	xlink	intra-protein xl	AG_Herzog_hagemann_E1910_222.05947.05947.5_AG_Herzog_hagemann_E1910_222.05904.05904.5	12	9	3	6	2109.22	422.852	5	1.4	8	8.32	0.54	0.35	0.19	0.09	344	0.74	31.1	4	yes	0.058
VKVAPLQYWR-NEKIVYK-a2-b3	MIF2	MIF2	xlink	intra-protein xl	AG_Herzog_hagemann_E1910_225.08452.08452.3_AG_Herzog_hagemann_E1910_225.08386.08386.3	291	302	11	7	2247.24	750.089	3	0.7	4	8.46	0.47	0.42	0.05	0.07	479	0.85	31.08	3	yes	0.058
LSKPTYK-NKFLSVK-a3-b2	MIF2	MIF2	xlink	intra-protein xl	AG_Herzog_hagemann_E1910_225.06676.06676.3_AG_Herzog_hagemann_E1910_225.06649.06649.3	142	493	351	7	1766	589.675	3	2.9	1	9.26	0.23	0.13	0.1	0.04	521	0.74	31.02	3	yes	0.058
LSKPTYK-KYSTR-a3-b1	MIF2	MIF2	xlink	intra-protein xl	AG_Herzog_hagemann_E1910_229.04075.04075.3_AG_Herzog_hagemann_E1910_229.04066.04066.3	142	148	6	5	1584.85	529.292	3	1.4	4	9.2	0.31	0.28	0.04	0.05	526	0.54	31.01	4	cand	0.058
SQDDEVVQSPSGKGDGSRR-LGLKSR-a13-b4	MIF2	MIF2	xlink	intra-protein xl	AG_Herzog_hagemann_E1910_222.04607.04607.5_AG_Herzog_hagemann_E1910_222.04536.04536.5	90	9	81	6	2771.38	555.285	5	1.6	4	8.52	0.49	0.48	0.02	0.06	301	0.62	30.98	2	yes	0.058
SRKTGIDVK-KDPNAK-a3-b1	MIF2	MIF2	xlink	intra-protein xl	AG_Herzog_hagemann_E1910_225.02230.02230.3_AG_Herzog_hagemann_E1910_225.02220.02220.3	12	364	352	6	1769.96	590.995	3	-0.4	3	7.65	0.64	0.24	0.39	0.11	236	0.39	30.97	3	yes	0.058
SQDDEVVQSPSGKGDGSRR-KSNKPVLDIDK-a13-b4	MIF2	MIF2	xlink	intra-protein xl	AG_Herzog_hagemann_E1910_219.03675.03675.5_AG_Herzog_hagemann_E1910_219.03652.03652.5	90	311	221	11	3354.66	671.94	5	-0.9	2	9.47	0.32	0.16	0.16	0.06	116	0.73	30.91	4	yes	0.058
LSKPTYKR-KYSTR-a7-b1	MIF2	MIF2	xlink	intra-protein xl	AG_Herzog_hagemann_E1910_225.02631.02631.4_AG_Herzog_hagemann_E1910_225.01955.01955.4	146	148	2	5	1740.95	436.246	4	-0.7	16	8.84	0.4	0.35	0.06	0.06	120	0.87	30.81	4	cand	0.058
LPAISGQKK-IVYKRK-a8-b4	MIF2	MIF2	xlink	intra-protein xl	AG_Herzog_hagemann_E1910_222.03624.03624.3_AG_Herzog_hagemann_E1910_222.03591.03591.3	466	306	160	6	1842.11	615.044	3	-0.4	1	8.65	0.39	0.25	0.14	0.06	202	0	30.8	3	yes	0.058
KTGIDVKQDIPK-LGLKSR-a1-b4	MIF2	MIF2	xlink	intra-protein xl	AG_Herzog_hagemann_E1910_223.05827.05827.5_AG_Herzog_hagemann_E1910_223.05846.05846.5	12	9	3	6	2109.22	422.851	5	0.8	8	8.72	0.48	0.36	0.12	0.07	413	0.72	30.68	5	yes	0.058
GRPKKDPNAK-LSKPTYK-a5-b3	MIF2	MIF2	xlink	intra-protein xl	AG_Herzog_hagemann_E1910_226.02642.02642.3_AG_Herzog_hagemann_E1910_226.02634.02634.3	364	142	222	7	2041.13	681.384	3	-2.4	3	9.03	0.33	0.26	0.07	0.05	237	0.9	30.57	4	yes	0.058
KSNKPVLDIDK-IVYKR-a4-b4	MIF2	MIF2	xlink	intra-protein xl	AG_Herzog_hagemann_E1910_222.05215.05215.3_AG_Herzog_hagemann_E1910_222.04488.04488.3	311	306	5	5	2029.16	677.396	3	3.4	16	8.98	0.33	0.24	0.1	0.05	445	0.95	30.48	3	cand	0.058
SNKPVLDIDK-LGLKSRK-a3-b4	MIF2	MIF2	xlink	intra-protein xl	AG_Herzog_hagemann_E1910_222.05415.05415.3_AG_Herzog_hagemann_E1910_222.05402.05402.3	311	9	302	7	2024.16	675.73	3	1.2	2	9.01	0.36	0.29	0.07	0.05	441	0.93	30.48	4	yes	0.058
GRPKKDPNAK-SNKPVLDIDK-a5-b3	MIF2	MIF2	xlink	intra-protein xl	AG_Herzog_hagemann_E1910_223.03024.03024.4_AG_Herzog_hagemann_E1910_223.03064.03064.4	364	311	53	10	2333.27	584.324	4	-1.7	4	7.16	0.61	0.11	0.5	0.1	338	0.42	30.37	4	yes	0.058
KTGIDVK-LGLKSR-a1-b4	MIF2	MIF2	xlink	intra-protein xl	AG_Herzog_hagemann_E1910_225.05308.05308.3_AG_Herzog_hagemann_E1910_225.04994.04994.3	12	9	3	6	1527.9	510.307	3	0.1	9	8.13	0.46	0.41	0.05	0.07	106	0	30.28	3	yes	0.058
SNKPVLDIDK-NKFLSVK-a3-b2	MIF2	MIF2	xlink	intra-protein xl	AG_Herzog_hagemann_E1910_225.07900.07900.3_AG_Herzog_hagemann_E1910_225.07887.07887.3	311	493	182	7	2058.14	687.054	3	1.2	2	8.48	0.36	0.33	0.03	0.05	335	0.8	30.27	1	yes	0.058
KTGIDVK-LGLKSR-a1-b4	MIF2	MIF2	xlink	intra-protein xl	AG_Herzog_hagemann_E1910_226.05545.05545.4_AG_Herzog_hagemann_E1910_226.05631.05631.4	12	9	3	6	1527.9	382.983	4	1.2	9	8.68	0.55	0.36	0.19	0.09	331	0	30.19	4	yes	0.058
LSKPTYKR-KYSTR-a7-b1	MIF2	MIF2	xlink	intra-protein xl	AG_Herzog_hagemann_E1910_229.02591.02591.4_AG_Herzog_hagemann_E1910_229.02602.02602.4	146	148	2	5	1740.96	436.247	4	3.5	16	9.21	0.25	0.14	0.11	0.04	186	0.7	30.13	2	cand	0.058
NEKIVYK-IVYKRK-a3-b4	MIF2	MIF2	xlink	intra-protein xl	AG_Herzog_hagemann_E1910_226.03930.03930.4_AG_Herzog_hagemann_E1910_226.03884.03884.4	302	306	4	6	1794.04	449.519	4	1.4	3	8.9	0.36	0.34	0.02	0.06	394	0.91	30.11	3	yes	0.058
VKVAPLQYWR-IVYKR-a2-b4	MIF2	MIF2	xlink	intra-protein xl	AG_Herzog_hagemann_E1910_226.08590.08590.3_AG_Herzog_hagemann_E1910_226.08570.08570.3	291	306	15	5	2032.16	678.395	3	-0.1	5	8.11	0.49	0.45	0.04	0.07	477	0.52	30.11	2	cand	0.058
KLSNSFR-NKFLSVK-a1-b2	MIF2	MIF2	xlink	intra-protein xl	AG_Herzog_hagemann_E1910_226.07051.07051.3_AG_Herzog_hagemann_E1910_226.07019.07019.3	467	493	26	7	1780.99	594.67	3	1.4	2	8.65	0.31	0.21	0.1	0.05	325	0.64	30.11	4	yes	0.058
NEKIVYK-KDPNAK-a3-b1	MIF2	MIF2	xlink	intra-protein xl	AG_Herzog_hagemann_E1910_228.03218.03218.3_AG_Herzog_hagemann_E1910_228.03185.03185.3	302	364	62	6	1659.88	554.303	3	1	7	8.48	0.44	0.19	0.25	0.07	393	0.81	30.02	4	yes	0.058
SQDDEVVQSPSGKGDGSR-LGLKSR-a13-b4	MIF2	MIF2	xlink	intra-protein xl	AG_Herzog_hagemann_E1910_223.05360.05360.4_AG_Herzog_hagemann_E1910_223.05329.05329.4	90	9	81	6	2615.28	654.829	4	2	2	8.2	0.5	0.47	0.03	0.06	519	0.45	29.99	2	yes	0.058
SQDDEVVQSPSGKGDGSR-GRPKKDPNAK-a13-b5	MIF2	MIF2	xlink	intra-protein xl	AG_Herzog_hagemann_E1910_223.02416.02416.4_AG_Herzog_hagemann_E1910_223.02401.02401.4	90	364	274	10	3052.48	764.129	4	0.6	2	8.31	0.42	0.38	0.04	0.06	355	0.35	29.94	3	yes	0.058
SNKPVLDIDK-KTGIDVK-a3-b1	MIF2	MIF2	xlink	intra-protein xl	AG_Herzog_hagemann_E1910_222.06242.06242.3_AG_Herzog_hagemann_E1910_222.06235.06235.3	311	12	299	7	1983.09	662.039	3	2	3	8.47	0.36	0.27	0.08	0.05	390	0.56	29.92	3	yes	0.058
LGLKSRK-KDPNAK-a4-b1	MIF2	MIF2	xlink	intra-protein xl	AG_Herzog_hagemann_E1910_225.01941.01941.3_AG_Herzog_hagemann_E1910_225.01932.01932.3	9	364	355	6	1567.9	523.642	3	-1.5	1	7.85	0.58	0.06	0.52	0.1	158	0.6	29.87	4	yes	0.058
LGLKSRK-LSKPTYK-a4-b3	MIF2	MIF2	xlink	intra-protein xl	AG_Herzog_hagemann_E1910_226.04840.04840.3_AG_Herzog_hagemann_E1910_226.04853.04853.3	9	142	133	7	1732.03	578.35	3	0.4	2	9.42	0.24	0.1	0.13	0.04	646	0	29.84	5	yes	0.058
VKVAPLQYWR-NEKIVYK-a2-b3	MIF2	MIF2	xlink	intra-protein xl	AG_Herzog_hagemann_E1910_222.08173.08173.3_AG_Herzog_hagemann_E1910_222.08139.08139.3	291	302	11	7	2247.24	750.089	3	1.5	4	8.43	0.35	0.3	0.05	0.05	470	0.74	29.77	3	yes	0.058
KDPNAKENLIPEDPNEDIIER-GRPKKDPNAK-a6-b4	MIF2	MIF2	xlink	intra-protein xl	AG_Herzog_hagemann_E1910_219.04552.04552.5_AG_Herzog_hagemann_E1910_219.04603.04603.5	369	363	6	10	3653.87	731.782	5	1.5	1	8.01	0.52	0.46	0.05	0.07	603	0.84	29.75	3	yes	0.058
LPAISGQKK-LGLKSR-a8-b4	MIF2	MIF2	xlink	intra-protein xl	AG_Herzog_hagemann_E1910_226.06033.06033.3_AG_Herzog_hagemann_E1910_226.06043.06043.3	466	9	457	6	1709.02	570.681	3	0.1	2	8.54	0.44	0.3	0.14	0.07	278	0.52	29.75	3	yes	0.058
LSKPTYKRK-KTGIDVK-a7-b1	MIF2	MIF2	xlink	intra-protein xl	AG_Herzog_hagemann_E1910_222.02651.02651.4_AG_Herzog_hagemann_E1910_222.02618.02618.4	146	12	134	7	1975.15	494.795	4	0.9	1	8.35	0.49	0.08	0.41	0.09	167	0.45	29.65	4	yes	0.058
SRKTGIDVK-IVYKR-a3-b4	MIF2	MIF2	xlink	intra-protein xl	AG_Herzog_hagemann_E1910_226.04060.04060.3_AG_Herzog_hagemann_E1910_226.04023.04023.3	12	306	294	5	1776.03	593.017	3	1.1	1	7.42	0.64	0.61	0.02	0.08	153	0	29.61	3	cand	0.058
LSKPTYKR-KYSTR-a7-b1	MIF2	MIF2	xlink	intra-protein xl	AG_Herzog_hagemann_E1910_226.03260.03260.4_AG_Herzog_hagemann_E1910_226.02756.02756.4	146	148	2	5	1740.95	436.247	4	1.5	16	9.02	0.24	0.14	0.1	0.04	161	0.83	29.52	1	cand	0.058
KTGIDVKQDIPK-LGLKSR-a1-b4	MIF2	MIF2	xlink	intra-protein xl	AG_Herzog_hagemann_E1910_223.05864.05864.3_AG_Herzog_hagemann_E1910_223.05741.05741.3	12	9	3	6	2109.21	704.079	3	-1.1	8	7.7	0.36	0.33	0.02	0.05	298	0.62	29.51	3	yes	0.058
SQDDEVVQSPSGKGDGSR-KDPNAK-a13-b1	MIF2	MIF2	xlink	intra-protein xl	AG_Herzog_hagemann_E1910_225.03821.03821.3_AG_Herzog_hagemann_E1910_225.03789.03789.3	90	364	274	6	2614.21	872.412	3	1.1	2	8.56	0.42	0.35	0.07	0.06	391	0.39	29.46	3	yes	0.058
KLSNSFR-NKFLSVK-a1-b2	MIF2	MIF2	xlink	intra-protein xl	AG_Herzog_hagemann_E1910_225.06623.06623.3_AG_Herzog_hagemann_E1910_225.06598.06598.3	467	493	26	7	1780.98	594.67	3	0.9	2	8.75	0.28	0.18	0.1	0.05	365	0.68	29.43	4	yes	0.058
GRPKKDPNAK-NEKIVYK-a5-b3	MIF2	MIF2	xlink	intra-protein xl	AG_Herzog_hagemann_E1910_223.01715.01715.3_AG_Herzog_hagemann_E1910_223.01702.01702.3	364	302	62	7	2098.15	700.392	3	-0.4	5	8.83	0.33	0.24	0.09	0.05	248	0	29.37	6	yes	0.058
LSKPTYKR-KYSTR-a7-b1	MIF2	MIF2	xlink	intra-protein xl	AG_Herzog_hagemann_E1910_225.01964.01964.4_AG_Herzog_hagemann_E1910_225.01955.01955.4	146	148	2	5	1740.95	436.247	4	1.4	16	8.56	0.3	0.29	0.02	0.04	196	0.83	29.32	2	cand	0.058
SQDDEVVQSPSGKGDGSRR-LSKPTYKR-a13-b7	MIF2	MIF2	xlink	intra-protein xl	AG_Herzog_hagemann_E1910_222.03681.03681.4_AG_Herzog_hagemann_E1910_222.03575.03575.4	90	146	56	8	3090.54	773.642	4	0.8	3	7.95	0.58	0.13	0.45	0.14	189	0.74	29.26	5	yes	0.058
KSNKPVLDIDK-GRPKKDPNAK-a4-b5	MIF2	MIF2	xlink	intra-protein xl	AG_Herzog_hagemann_E1910_223.02034.02034.4_AG_Herzog_hagemann_E1910_223.01992.01992.4	311	364	53	10	2461.37	616.35	4	0.8	2	8.34	0.4	0.2	0.19	0.06	395	0.59	29.18	4	yes	0.058
SQDDEVVQSPSGKGDGSRR-SNKPVLDIDK-a13-b3	MIF2	MIF2	xlink	intra-protein xl	AG_Herzog_hagemann_E1910_222.05878.05878.5_AG_Herzog_hagemann_E1910_222.05828.05828.5	90	311	221	10	3226.57	646.323	5	1.6	3	8.47	0.48	0.1	0.37	0.1	494	0.71	29.1	3	yes	0.058
KKPTPTRPYNYVPTGRPR-NEKIVYK-a1-b3	MIF2	MIF2	xlink	intra-protein xl	AG_Herzog_hagemann_E1910_220.03386.03386.5_AG_Herzog_hagemann_E1910_220.03382.03382.5	342	302	40	7	3115.69	624.146	5	-1.5	4	8.85	0.35	0.22	0.12	0.06	505	0.82	29.04	5	yes	0.058
KTGIDVK-LSKPTYK-a1-b3	MIF2	MIF2	xlink	intra-protein xl	AG_Herzog_hagemann_E1910_225.05363.05363.3_AG_Herzog_hagemann_E1910_225.05334.05334.3	12	142	130	7	1690.95	564.658	3	-0.8	2	8.35	0.41	0.26	0.15	0.07	228	0.76	29.02	5	yes	0.058
LSKPTYKR-KYSTR-a7-b1	MIF2	MIF2	xlink	intra-protein xl	AG_Herzog_hagemann_E1910_228.02716.02716.3_AG_Herzog_hagemann_E1910_228.02671.02671.3	146	148	2	5	1740.95	581.326	3	1.2	16	8.15	0.47	0.46	0.01	0.06	139	0.7	28.96	3	cand	0.058
LSKPTYKR-KYSTR-a3-b1	MIF2	MIF2	xlink	intra-protein xl	AG_Herzog_hagemann_E1910_229.03439.03439.4_AG_Herzog_hagemann_E1910_229.03483.03483.4	142	148	6	5	1740.95	436.246	4	1	4	8.74	0.22	0.12	0.1	0.04	187	0.84	28.92	2	cand	0.058
LGLKSRK-KYSTR-a4-b1	MIF2	MIF2	xlink	intra-protein xl	AG_Herzog_hagemann_E1910_226.02707.02707.3_AG_Herzog_hagemann_E1910_226.02692.02692.3	9	148	139	5	1549.89	517.639	3	0.3	1	8.17	0.41	0.35	0.07	0.06	496	0.93	28.92	3	cand	0.058
IESGGIENGEWLKHGILEANVK-GRPKKDPNAK-a13-b5	MIF2	MIF2	xlink	intra-protein xl	AG_Herzog_hagemann_E1910_220.05769.05769.5_AG_Herzog_hagemann_E1910_220.05308.05308.5	397	364	33	10	3597.89	720.587	5	1.1	2	8.23	0.43	0.39	0.04	0.06	156	0.61	28.91	3	yes	0.058
KTGIDVK-KDPNAK-a1-b1	MIF2	MIF2	xlink	intra-protein xl	AG_Herzog_hagemann_E1910_225.02618.02618.3_AG_Herzog_hagemann_E1910_225.02626.02626.3	12	364	352	6	1526.83	509.95	3	-2.6	1	7.92	0.47	0.28	0.19	0.08	252	0	28.91	3	yes	0.058
SQDDEVVQSPSGKGDGSR-LSKPTYKRK-a13-b7	MIF2	MIF2	xlink	intra-protein xl	AG_Herzog_hagemann_E1910_219.02672.02672.4_AG_Herzog_hagemann_E1910_219.02660.02660.4	90	146	56	9	3062.52	766.638	4	-1.4	2	7.68	0.55	0.5	0.05	0.07	312	0.46	28.89	2	yes	0.058
SNKPVLDIDK-KYSTR-a3-b1	MIF2	MIF2	xlink	intra-protein xl	AG_Herzog_hagemann_E1910_225.05431.05431.3_AG_Herzog_hagemann_E1910_225.05376.05376.3	311	148	163	5	1876.99	626.672	3	2	3	7.39	0.51	0.49	0.02	0.06	289	0.93	28.83	1	cand	0.058
LSKPTYKRK-NEKIVYK-a7-b3	MIF2	MIF2	xlink	intra-protein xl	AG_Herzog_hagemann_E1910_223.02951.02951.4_AG_Herzog_hagemann_E1910_223.02959.02959.4	146	302	156	7	2108.2	528.058	4	-0.1	2	8.69	0.24	0.11	0.14	0.04	345	0.89	28.8	4	yes	0.058
KSNKPVLDIDK-GRPKKDPNAK-a4-b5	MIF2	MIF2	xlink	intra-protein xl	AG_Herzog_hagemann_E1910_222.01981.01981.4_AG_Herzog_hagemann_E1910_222.01993.01993.4	311	364	53	10	2461.37	616.351	4	2.7	2	7.86	0.42	0.25	0.17	0.07	371	0.41	28.74	1	yes	0.058
RKSNKPVLDIDK-NEKIVYK-a2-b3	MIF2	MIF2	xlink	intra-protein xl	AG_Herzog_hagemann_E1910_223.04266.04266.4_AG_Herzog_hagemann_E1910_223.04233.04233.4	308	302	6	7	2400.35	601.094	4	3.6	1	8.72	0.29	0.21	0.08	0.04	330	0.95	28.72	3	yes	0.058
KDPNAKENLIPEDPNEDIIER-KDPNAK-a6-b1	MIF2	MIF2	xlink	intra-protein xl	AG_Herzog_hagemann_E1910_220.05579.05579.4_AG_Herzog_hagemann_E1910_220.05543.05543.4	369	364	5	6	3215.6	804.907	4	0.9	1	7.3	0.58	0.56	0.02	0.07	364	0.89	28.64	1	yes	0.058
SQDDEVVQSPSGKGDGSRR-LSKPTYKRK-a13-b7	MIF2	MIF2	xlink	intra-protein xl	AG_Herzog_hagemann_E1910_219.02396.02396.4_AG_Herzog_hagemann_E1910_219.02430.02430.4	90	146	56	9	3218.63	805.666	4	0.9	2	8.42	0.37	0.11	0.26	0.08	182	0.73	28.57	5	yes	0.058
VKVAPLQYWR-IVYKRK-a2-b4	MIF2	MIF2	xlink	intra-protein xl	AG_Herzog_hagemann_E1910_223.06556.06556.3_AG_Herzog_hagemann_E1910_223.06524.06524.3	291	306	15	6	2160.26	721.096	3	3.5	2	8.18	0.35	0.29	0.06	0.05	426	0.61	28.56	2	yes	0.058
KTGIDVKQDIPK-LGLKSR-a1-b4	MIF2	MIF2	xlink	intra-protein xl	AG_Herzog_hagemann_E1910_222.05864.05864.4_AG_Herzog_hagemann_E1910_222.05899.05899.4	12	9	3	6	2109.22	528.312	4	1.3	8	8.62	0.39	0.2	0.19	0.07	377	0.82	28.53	3	yes	0.058
KSNKPVLDIDK-KYSTR-a1-b1	MIF2	MIF2	xlink	intra-protein xl	AG_Herzog_hagemann_E1910_222.03485.03485.3_AG_Herzog_hagemann_E1910_222.03471.03471.3	308	148	160	5	2005.09	669.37	3	1.2	1	7.98	0.27	0.24	0.03	0.04	361	0.94	28.51	2	cand	0.058
IVYKRK-KYSTR-a4-b1	MIF2	MIF2	xlink	intra-protein xl	AG_Herzog_hagemann_E1910_225.02040.02040.3_AG_Herzog_hagemann_E1910_225.02028.02028.3	306	148	158	5	1554.89	519.304	3	0.6	1	7.81	0.42	0.39	0.02	0.06	200	0.92	28.5	2	cand	0.058
SRKTGIDVK-LSKPTYK-a3-b3	MIF2	MIF2	xlink	intra-protein xl	AG_Herzog_hagemann_E1910_225.04640.04640.3_AG_Herzog_hagemann_E1910_225.04613.04613.3	12	142	130	7	1934.08	645.702	3	0.1	2	7.75	0.55	0.47	0.08	0.08	171	0.9	28.48	4	yes	0.058
NKFLSVK-IVYKRK-a2-b4	MIF2	MIF2	xlink	intra-protein xl	AG_Herzog_hagemann_E1910_226.05158.05158.3_AG_Herzog_hagemann_E1910_226.05151.05151.3	493	306	187	6	1736.04	579.687	3	1.2	1	8.83	0.21	0.08	0.13	0.04	304	0.72	28.48	5	yes	0.058
SNKPVLDIDK-VKVAPLQYWR-a3-b2	MIF2	MIF2	xlink	intra-protein xl	AG_Herzog_hagemann_E1910_223.09138.09138.3_AG_Herzog_hagemann_E1910_223.09074.09074.3	311	291	20	10	2482.36	828.461	3	0.8	3	7.58	0.42	0.13	0.29	0.07	491	0.72	28.47	4	yes	0.058
SNKPVLDIDK-LSKPTYK-a3-b3	MIF2	MIF2	xlink	intra-protein xl	AG_Herzog_hagemann_E1910_225.06889.06889.4_AG_Herzog_hagemann_E1910_225.06901.06901.4	311	142	169	7	2059.12	515.787	4	-1.4	4	8.15	0.29	0.26	0.03	0.04	182	0.4	28.27	2	yes	0.058
VKVAPLQYWR-LGLKSR-a2-b4	MIF2	MIF2	xlink	intra-protein xl	AG_Herzog_hagemann_E1910_226.09176.09176.3_AG_Herzog_hagemann_E1910_226.09143.09143.3	291	9	282	6	2027.17	676.732	3	1.9	1	7.55	0.43	0.4	0.03	0.06	491	0.65	28.16	3	yes	0.058
KSNKPVLDIDK-KDPNAK-a1-b1	MIF2	MIF2	xlink	intra-protein xl	AG_Herzog_hagemann_E1910_226.03587.03587.4_AG_Herzog_hagemann_E1910_226.03553.03553.4	308	364	56	6	2023.1	506.782	4	1.7	4	7.91	0.3	0.15	0.15	0.05	251	0.7	28.15	2	yes	0.058
SNKPVLDIDK-KTGIDVK-a3-b1	MIF2	MIF2	xlink	intra-protein xl	AG_Herzog_hagemann_E1910_226.07030.07030.3_AG_Herzog_hagemann_E1910_226.06979.06979.3	311	12	299	7	1983.09	662.038	3	1.1	3	7.94	0.39	0.31	0.09	0.06	381	0.64	28.14	3	yes	0.058
NKFLSVK-KDPNAK-a2-b1	MIF2	MIF2	xlink	intra-protein xl	AG_Herzog_hagemann_E1910_226.04721.04721.3_AG_Herzog_hagemann_E1910_226.04686.04686.3	493	364	129	6	1601.88	534.967	3	0.4	2	7.58	0.41	0.16	0.25	0.07	307	0.73	28.1	3	yes	0.058
SQDDEVVQSPSGKGDGSRR-NKFLSVK-a13-b2	MIF2	MIF2	xlink	intra-protein xl	AG_Herzog_hagemann_E1910_222.05617.05617.4_AG_Herzog_hagemann_E1910_222.05552.05552.4	90	493	403	7	2933.46	734.372	4	3.2	1	7.88	0.46	0.39	0.06	0.06	168	0.78	28.09	3	yes	0.058
LSKPTYKR-LGLKSR-a7-b4	MIF2	MIF2	xlink	intra-protein xl	AG_Herzog_hagemann_E1910_226.04353.04353.3_AG_Herzog_hagemann_E1910_226.04346.04346.3	146	9	137	6	1760.04	587.686	3	2.1	1	7.54	0.59	0.54	0.05	0.09	142	0	28.08	3	yes	0.058
KTGIDVK-RKYSTR-a1-b2	MIF2	MIF2	xlink	intra-protein xl	AG_Herzog_hagemann_E1910_225.02771.02771.4_AG_Herzog_hagemann_E1910_225.02761.02761.4	12	148	136	6	1664.93	417.24	4	4.6	1	8.05	0.32	0.32	0.01	0.05	235	0.87	27.97	1	yes	0.058
SQDDEVVQSPSGKGDGSR-GRPKKDPNAK-a13-b5	MIF2	MIF2	xlink	intra-protein xl	AG_Herzog_hagemann_E1910_222.02424.02424.4_AG_Herzog_hagemann_E1910_222.02446.02446.4	90	364	274	10	3052.49	764.129	4	1.2	2	7.69	0.45	0.37	0.08	0.07	337	0.39	27.95	3	yes	0.058
KSNKPVLDIDK-KDPNAK-a1-b1	MIF2	MIF2	xlink	intra-protein xl	AG_Herzog_hagemann_E1910_222.03012.03012.4_AG_Herzog_hagemann_E1910_222.03002.03002.4	308	364	56	6	2023.1	506.782	4	0.5	4	7.43	0.45	0.23	0.22	0.08	424	0.81	27.9	1	yes	0.058
SNKPVLDIDK-IVYKRK-a3-b4	MIF2	MIF2	xlink	intra-protein xl	AG_Herzog_hagemann_E1910_223.04750.04750.3_AG_Herzog_hagemann_E1910_223.04677.04677.3	311	306	5	6	2029.15	677.393	3	-1.3	11	7.95	0.32	0.22	0.1	0.05	327	0.93	27.88	4	yes	0.058
LSKPTYKR-KYSTR-a7-b1	MIF2	MIF2	xlink	intra-protein xl	AG_Herzog_hagemann_E1910_226.02028.02028.4_AG_Herzog_hagemann_E1910_226.02017.02017.4	146	148	2	5	1740.95	436.246	4	0.2	16	8.56	0.24	0.23	0.01	0.03	163	0.91	27.79	2	cand	0.058
KKPTPTRPYNYVPTGRPR-SNKPVLDIDK-a2-b3	MIF2	MIF2	xlink	intra-protein xl	AG_Herzog_hagemann_E1910_220.04470.04470.5_AG_Herzog_hagemann_E1910_220.04426.04426.5	343	311	32	10	3350.81	671.17	5	-0.1	1	7.89	0.34	0.14	0.2	0.06	730	0.94	27.75	1	yes	0.058
SNKPVLDIDK-IVYKR-a3-b4	MIF2	MIF2	xlink	intra-protein xl	AG_Herzog_hagemann_E1910_228.06636.06636.3_AG_Herzog_hagemann_E1910_228.06629.06629.3	311	306	5	5	1901.07	634.696	3	1.2	8	8.13	0.26	0.21	0.05	0.04	235	0.72	27.73	2	cand	0.058
GRPKKDPNAK-NEKIVYK-a5-b3	MIF2	MIF2	xlink	intra-protein xl	AG_Herzog_hagemann_E1910_223.01726.01726.5_AG_Herzog_hagemann_E1910_223.01739.01739.5	364	302	62	7	2098.15	420.638	5	-1.7	5	7.81	0.33	0.06	0.27	0.06	321	0.81	27.63	2	yes	0.058
SQDDEVVQSPSGKGDGSR-KSNKPVLDIDK-a13-b4	MIF2	MIF2	xlink	intra-protein xl	AG_Herzog_hagemann_E1910_220.04110.04110.4_AG_Herzog_hagemann_E1910_220.04116.04116.4	90	311	221	11	3198.57	800.651	4	2.2	1	7.44	0.49	0.37	0.11	0.07	440	0.87	27.55	2	yes	0.058
KSSLFLPSTLNGDTK-KYSTR-a1-b1	MIF2	MIF2	xlink	intra-protein xl	AG_Herzog_hagemann_E1910_226.07867.07867.3_AG_Herzog_hagemann_E1910_226.07846.07846.3	52	148	96	5	2356.23	786.418	3	1	2	7.21	0.49	0.47	0.02	0.06	228	0.82	27.53	0	cand	0.058
VKVAPLQYWR-IVYKR-a2-b4	MIF2	MIF2	xlink	intra-protein xl	AG_Herzog_hagemann_E1910_225.08042.08042.3_AG_Herzog_hagemann_E1910_225.08031.08031.3	291	306	15	5	2032.16	678.395	3	0.2	5	7.23	0.46	0.43	0.03	0.06	437	0.49	27.38	2	cand	0.058
NEKIVYK-IVYKR-a3-b4	MIF2	MIF2	xlink	intra-protein xl	AG_Herzog_hagemann_E1910_225.04835.04835.3_AG_Herzog_hagemann_E1910_225.04801.04801.3	302	306	4	5	1665.95	556.323	3	1	2	7.86	0.26	0.06	0.2	0.05	151	0.85	27.35	4	cand	0.058
LSKPTYK-RKYSTR-a3-b2	MIF2	MIF2	xlink	intra-protein xl	AG_Herzog_hagemann_E1910_226.03668.03668.5_AG_Herzog_hagemann_E1910_226.03582.03582.5	142	148	6	6	1740.95	349.198	5	-1.5	10	7.8	0.2	0.12	0.08	0.03	151	0.76	27.31	2	yes	0.058
KSNKPVLDIDK-IVYKR-a4-b4	MIF2	MIF2	xlink	intra-protein xl	AG_Herzog_hagemann_E1910_222.04301.04301.3_AG_Herzog_hagemann_E1910_222.04991.04991.3	311	306	5	5	2029.16	677.396	3	2.9	16	8.36	0.24	0.16	0.08	0.04	340	0.93	27.27	4	cand	0.058
SNKPVLDIDK-NKFLSVK-a3-b2	MIF2	MIF2	xlink	intra-protein xl	AG_Herzog_hagemann_E1910_226.08436.08436.3_AG_Herzog_hagemann_E1910_226.08404.08404.3	311	493	182	7	2058.14	687.054	3	0.5	2	7.55	0.25	0.23	0.02	0.04	229	0.72	27.27	1	yes	0.058
SQDDEVVQSPSGKGDGSR-SNKPVLDIDK-a13-b3	MIF2	MIF2	xlink	intra-protein xl	AG_Herzog_hagemann_E1910_222.06614.06614.4_AG_Herzog_hagemann_E1910_222.06569.06569.4	90	311	221	10	3070.48	768.628	4	3.7	2	7.55	0.38	0.33	0.05	0.05	429	0.8	27.24	1	yes	0.058
KSSLFLPSTLNGDTK-NEKIVYK-a1-b3	MIF2	MIF2	xlink	intra-protein xl	AG_Herzog_hagemann_E1910_222.08178.08178.3_AG_Herzog_hagemann_E1910_222.08124.08124.3	52	302	250	7	2595.39	866.138	3	3.7	1	7.15	0.45	0.43	0.02	0.06	246	0.8	27.12	2	yes	0.058
SNKPVLDIDK-LSKPTYK-a3-b3	MIF2	MIF2	xlink	intra-protein xl	AG_Herzog_hagemann_E1910_223.06582.06582.3_AG_Herzog_hagemann_E1910_223.06552.06552.3	311	142	169	7	2059.13	687.384	3	4	4	7.79	0.35	0.26	0.09	0.05	338	0.51	27.1	3	yes	0.058
LSKPTYKR-KYSTR-a7-b1	MIF2	MIF2	xlink	intra-protein xl	AG_Herzog_hagemann_E1910_226.01963.01963.3_AG_Herzog_hagemann_E1910_226.01935.01935.3	146	148	2	5	1740.95	581.324	3	-1.6	16	8.3	0.19	0.16	0.03	0.03	159	0.89	27.04	2	cand	0.058
SRKTGIDVK-LSKPTYK-a3-b3	MIF2	MIF2	xlink	intra-protein xl	AG_Herzog_hagemann_E1910_226.04946.04946.3_AG_Herzog_hagemann_E1910_226.04883.04883.3	12	142	130	7	1934.09	645.703	3	1.1	2	7.15	0.5	0.46	0.04	0.07	152	0.46	26.99	3	yes	0.058
KSNKPVLDIDK-IVYKR-a1-b4	MIF2	MIF2	xlink	intra-protein xl	AG_Herzog_hagemann_E1910_222.04301.04301.3_AG_Herzog_hagemann_E1910_222.04488.04488.3	308	306	2	5	2029.16	677.396	3	2.9	21	7.94	0.31	0.24	0.07	0.05	444	0.95	26.94	3	cand	0.058
SQDDEVVQSPSGKGDGSRR-RKSNKPVLDIDK-a13-b5	MIF2	MIF2	xlink	intra-protein xl	AG_Herzog_hagemann_E1910_219.03260.03260.5_AG_Herzog_hagemann_E1910_219.03231.03231.5	90	311	221	12	3510.76	703.16	5	-0.9	4	7.71	0.34	0.27	0.07	0.05	184	0.61	26.87	3	yes	0.058
SQDDEVVQSPSGKGDGSR-GRPKKDPNAK-a13-b4	MIF2	MIF2	xlink	intra-protein xl	AG_Herzog_hagemann_E1910_223.02407.02407.5_AG_Herzog_hagemann_E1910_223.02364.02364.5	90	363	273	10	3052.49	611.506	5	2.5	1	7.4	0.43	0.38	0.04	0.06	581	0.37	26.87	3	yes	0.058
SQDDEVVQSPSGKGDGSRR-RKSNKPVLDIDK-a13-b5	MIF2	MIF2	xlink	intra-protein xl	AG_Herzog_hagemann_E1910_220.03126.03126.5_AG_Herzog_hagemann_E1910_220.03175.03175.5	90	311	221	12	3510.76	703.16	5	-1.7	4	7.77	0.33	0.26	0.08	0.05	137	0.69	26.79	4	yes	0.058
KPTPTRPYNYVPTGRPR-KDPNAK-a1-b1	MIF2	MIF2	xlink	intra-protein xl	AG_Herzog_hagemann_E1910_222.03904.03904.5_AG_Herzog_hagemann_E1910_222.03920.03920.5	343	364	21	6	2766.46	554.299	5	0.3	2	7.52	0.45	0.21	0.24	0.1	161	0.81	26.49	3	yes	0.058
VKVAPLQYWR-LSKPTYK-a2-b3	MIF2	MIF2	xlink	intra-protein xl	AG_Herzog_hagemann_E1910_226.08853.08853.3_AG_Herzog_hagemann_E1910_226.08843.08843.3	291	142	149	7	2190.23	731.084	3	3.2	2	7.03	0.39	0.33	0.06	0.06	387	0.66	26.48	2	yes	0.058
SQDDEVVQSPSGKGDGSR-LSKPTYK-a13-b3	MIF2	MIF2	xlink	intra-protein xl	AG_Herzog_hagemann_E1910_226.06308.06308.3_AG_Herzog_hagemann_E1910_226.06344.06344.3	90	142	52	7	2778.34	927.12	3	1.7	4	7.21	0.38	0.36	0.02	0.05	565	0.25	26.14	2	yes	0.058
SNKPVLDIDK-KTGIDVK-a3-b1	MIF2	MIF2	xlink	intra-protein xl	AG_Herzog_hagemann_E1910_225.06613.06613.3_AG_Herzog_hagemann_E1910_225.06570.06570.3	311	12	299	7	1983.09	662.038	3	0.6	3	6.98	0.39	0.3	0.09	0.06	330	0.63	26.08	2	yes	0.058
SQDDEVVQSPSGKGDGSR-KYSTR-a13-b1	MIF2	MIF2	xlink	intra-protein xl	AG_Herzog_hagemann_E1910_225.04321.04321.3_AG_Herzog_hagemann_E1910_225.04296.04296.3	90	148	58	5	2596.2	866.409	3	1.6	1	7.42	0.33	0.32	0.01	0.04	258	0.34	25.98	1	cand	0.058
LSKPTYKRK-IVYKRK-a7-b4	MIF2	MIF2	xlink	intra-protein xl	AG_Herzog_hagemann_E1910_222.01955.01955.4_AG_Herzog_hagemann_E1910_222.01917.01917.4	146	306	160	6	2021.21	506.311	4	-0.4	1	7.93	0.19	0.12	0.07	0.03	274	0.75	25.98	3	yes	0.058
KTGIDVK-KYSTR-a1-b1	MIF2	MIF2	xlink	intra-protein xl	AG_Herzog_hagemann_E1910_228.03361.03361.3_AG_Herzog_hagemann_E1910_228.03350.03350.3	12	148	136	5	1508.82	503.949	3	1.7	3	6.65	0.45	0.41	0.05	0.07	152	0.73	25.94	1	cand	0.058
NKFLSVK-KDPNAK-a2-b1	MIF2	MIF2	xlink	intra-protein xl	AG_Herzog_hagemann_E1910_225.04410.04410.3_AG_Herzog_hagemann_E1910_225.04396.04396.3	493	364	129	6	1601.88	534.967	3	-0.4	2	7.06	0.43	0.16	0.28	0.07	301	0.75	25.91	3	yes	0.058
LSKPTYK-RKYSTR-a3-b2	MIF2	MIF2	xlink	intra-protein xl	AG_Herzog_hagemann_E1910_225.03460.03460.5_AG_Herzog_hagemann_E1910_225.03413.03413.5	142	148	6	6	1740.95	349.198	5	-1.6	10	7.85	0.17	0.08	0.09	0.03	100	0.88	25.85	3	yes	0.058
KKPTPTRPYNYVPTGRPR-KDPNAK-a2-b1	MIF2	MIF2	xlink	intra-protein xl	AG_Herzog_hagemann_E1910_219.02693.02693.4_AG_Herzog_hagemann_E1910_219.02521.02521.4	343	364	21	6	2894.55	724.645	4	-1.3	2	7.07	0.46	0.24	0.22	0.1	194	0.5	25.78	3	yes	0.058
SQDDEVVQSPSGKGDGSR-KTGIDVK-a13-b1	MIF2	MIF2	xlink	intra-protein xl	AG_Herzog_hagemann_E1910_223.04992.04992.3_AG_Herzog_hagemann_E1910_223.04896.04896.3	90	12	78	7	2702.3	901.774	3	-0.6	2	7.37	0.34	0.32	0.02	0.04	262	0.42	25.7	3	yes	0.058
SQDDEVVQSPSGKGDGSR-LPAISGQKK-a13-b8	MIF2	MIF2	xlink	intra-protein xl	AG_Herzog_hagemann_E1910_222.05448.05448.3_AG_Herzog_hagemann_E1910_222.05416.05416.3	90	466	376	9	2883.42	962.148	3	-0.6	1	7.12	0.37	0.33	0.05	0.05	409	0.43	25.62	4	yes	0.058
SQDDEVVQSPSGKGDGSRR-KTGIDVK-a13-b1	MIF2	MIF2	xlink	intra-protein xl	AG_Herzog_hagemann_E1910_222.04320.04320.3_AG_Herzog_hagemann_E1910_222.04279.04279.3	90	12	78	7	2858.41	953.812	3	4.1	1	7.4	0.37	0.15	0.22	0.08	283	0.6	25.57	5	yes	0.058
KSNKPVLDIDK-KDPNAK-a1-b1	MIF2	MIF2	xlink	intra-protein xl	AG_Herzog_hagemann_E1910_223.03010.03010.3_AG_Herzog_hagemann_E1910_223.03038.03038.3	308	364	56	6	2023.09	675.372	3	-1.6	4	7.63	0.27	0.09	0.19	0.05	62	0.91	25.54	2	yes	0.058
NEKIVYK-IVYKRK-a3-b4	MIF2	MIF2	xlink	intra-protein xl	AG_Herzog_hagemann_E1910_225.03702.03702.3_AG_Herzog_hagemann_E1910_225.03670.03670.3	302	306	4	6	1794.04	599.022	3	0.9	3	7.46	0.29	0.16	0.13	0.05	315	0.84	25.45	3	yes	0.058
HKEYFASGILK-LPAISGQKK-a2-b8	MIF2	MIF2	xlink	intra-protein xl	AG_Herzog_hagemann_E1910_222.06957.06957.3_AG_Herzog_hagemann_E1910_222.06977.06977.3	449	466	17	9	2328.29	777.104	3	1.4	3	7.71	0.27	0.09	0.17	0.05	401	0.8	25.41	4	yes	0.058
SQDDEVVQSPSGKGDGSRR-LSKPTYKR-a13-b7	MIF2	MIF2	xlink	intra-protein xl	AG_Herzog_hagemann_E1910_223.03519.03519.5_AG_Herzog_hagemann_E1910_223.03509.03509.5	90	146	56	8	3090.53	619.113	5	-2.5	3	6.63	0.53	0.47	0.06	0.07	146	0.51	25.4	3	yes	0.058
KTGIDVK-LGLKSR-a1-b4	MIF2	MIF2	xlink	intra-protein xl	AG_Herzog_hagemann_E1910_225.05308.05308.3_AG_Herzog_hagemann_E1910_225.05392.05392.3	12	9	3	6	1527.9	510.307	3	0.1	9	6.72	0.44	0.39	0.05	0.07	105	0	25.3	2	yes	0.058
LSKPTYKR-KYSTR-a7-b1	MIF2	MIF2	xlink	intra-protein xl	AG_Herzog_hagemann_E1910_226.02738.02738.4_AG_Herzog_hagemann_E1910_226.03473.03473.4	146	148	2	5	1740.95	436.245	4	-2.2	16	7.39	0.27	0.11	0.16	0.05	117	0.8	25.11	2	cand	0.058
LSKPTYK-RKYSTR-a3-b2	MIF2	MIF2	xlink	intra-protein xl	AG_Herzog_hagemann_E1910_226.02935.02935.5_AG_Herzog_hagemann_E1910_226.02769.02769.5	142	148	6	6	1740.95	349.199	5	0.7	10	8.11	0.12	0.03	0.08	0.02	91	0.69	25.02	2	yes	0.058
SRKTGIDVK-NEKIVYK-a3-b3	MIF2	MIF2	xlink	intra-protein xl	AG_Herzog_hagemann_E1910_225.04355.04355.3_AG_Herzog_hagemann_E1910_225.04334.04334.3	12	302	290	7	1991.11	664.71	3	1	2	6.94	0.39	0.28	0.11	0.06	173	0.8	24.99	4	yes	0.058
KYSTRYSLDTSESPSVR-LSKPTYKR-a1-b7	MIF2	MIF2	xlink	intra-protein xl	AG_Herzog_hagemann_E1910_220.03939.03939.4_AG_Herzog_hagemann_E1910_220.03931.03931.4	148	146	2	8	3062.57	766.649	4	-0.5	4	6.75	0.44	0.07	0.37	0.1	135	0.77	24.96	4	yes	0.058
KSSLFLPSTLNGDTK-SRKTGIDVK-a1-b3	MIF2	MIF2	xlink	intra-protein xl	AG_Herzog_hagemann_E1910_222.07141.07141.3_AG_Herzog_hagemann_E1910_222.07088.07088.3	52	12	40	9	2705.47	902.829	3	1.8	1	7.29	0.26	0.23	0.02	0.04	164	0.46	24.91	2	yes	0.058
SQDDEVVQSPSGKGDGSRR-SRKTGIDVK-a13-b3	MIF2	MIF2	xlink	intra-protein xl	AG_Herzog_hagemann_E1910_222.03739.03739.5_AG_Herzog_hagemann_E1910_222.03832.03832.5	90	12	78	9	3101.54	621.316	5	1.6	5	7.3	0.27	0.21	0.06	0.04	146	0.45	24.91	3	yes	0.058
LSKPTYK-KYSTR-a3-b1	MIF2	MIF2	xlink	intra-protein xl	AG_Herzog_hagemann_E1910_228.04376.04376.3_AG_Herzog_hagemann_E1910_228.04383.04383.3	142	148	6	5	1584.85	529.29	3	-3.1	4	7.41	0.31	0.28	0.03	0.04	547	0.28	24.89	3	cand	0.058
VKVAPLQYWR-IVYKRK-a2-b4	MIF2	MIF2	xlink	intra-protein xl	AG_Herzog_hagemann_E1910_226.07369.07369.3_AG_Herzog_hagemann_E1910_226.07350.07350.3	291	306	15	6	2160.26	721.096	3	3.1	2	7.3	0.29	0.25	0.04	0.04	412	0.8	24.78	2	yes	0.058
SNKPVLDIDK-NEKIVYK-a3-b3	MIF2	MIF2	xlink	intra-protein xl	AG_Herzog_hagemann_E1910_226.06811.06811.3_AG_Herzog_hagemann_E1910_226.06769.06769.3	311	302	9	7	2116.14	706.388	3	-0.2	2	7.16	0.24	0.17	0.07	0.04	286	0.8	24.57	3	yes	0.058
KKPTPTRPYNYVPTGRPR-KDPNAK-a1-b1	MIF2	MIF2	xlink	intra-protein xl	AG_Herzog_hagemann_E1910_222.03156.03156.6_AG_Herzog_hagemann_E1910_222.03126.03126.6	342	364	22	6	2894.55	483.433	6	0.4	1	7.6	0.24	0.12	0.12	0.05	214	0.65	24.44	1	yes	0.058
KSNKPVLDIDK-IVYKR-a4-b4	MIF2	MIF2	xlink	intra-protein xl	AG_Herzog_hagemann_E1910_222.04301.04301.3_AG_Herzog_hagemann_E1910_222.04814.04814.3	311	306	5	5	2029.16	677.396	3	2.9	16	7.17	0.25	0.18	0.07	0.04	319	0.93	24.41	2	cand	0.058
SQDDEVVQSPSGKGDGSRR-SNKPVLDIDK-a13-b3	MIF2	MIF2	xlink	intra-protein xl	AG_Herzog_hagemann_E1910_220.04533.04533.4_AG_Herzog_hagemann_E1910_220.04565.04565.4	90	311	221	10	3226.57	807.65	4	-0.7	3	6.84	0.31	0.09	0.22	0.06	276	0.81	24.41	4	yes	0.058
LGLKSR-RKYSTR-a4-b2	MIF2	MIF2	xlink	intra-protein xl	AG_Herzog_hagemann_E1910_226.03143.03143.3_AG_Herzog_hagemann_E1910_226.03116.03116.3	9	148	139	6	1577.9	526.975	3	0.9	3	7.15	0.24	0.11	0.13	0.04	160	0	24.39	3	yes	0.058
LSKPTYKRK-NEKIVYK-a7-b3	MIF2	MIF2	xlink	intra-protein xl	AG_Herzog_hagemann_E1910_223.02974.02974.3_AG_Herzog_hagemann_E1910_223.02963.02963.3	146	302	156	7	2108.2	703.741	3	-0.1	2	7.48	0.18	0.1	0.08	0.03	99	0.78	24.32	5	yes	0.058
KPTPTRPYNYVPTGRPR-KSNKPVLDIDK-a1-b4	MIF2	MIF2	xlink	intra-protein xl	AG_Herzog_hagemann_E1910_219.04589.04589.5_AG_Herzog_hagemann_E1910_219.04596.04596.5	343	311	32	11	3350.82	671.171	5	1.8	4	6.69	0.41	0.22	0.19	0.07	693	0.94	24.16	4	yes	0.058
KSNKPVLDIDK-IVYKR-a4-b4	MIF2	MIF2	xlink	intra-protein xl	AG_Herzog_hagemann_E1910_222.05215.05215.3_AG_Herzog_hagemann_E1910_222.04991.04991.3	311	306	5	5	2029.16	677.396	3	3.4	16	7.09	0.2	0.13	0.06	0.03	360	0.94	24.14	3	cand	0.058
KDPNAK-IVYKR-a1-b4	MIF2	MIF2	xlink	intra-protein xl	AG_Herzog_hagemann_E1910_228.02490.02490.3_AG_Herzog_hagemann_E1910_228.02511.02511.3	364	306	58	5	1444.81	482.61	3	1.3	1	6.32	0.47	0.09	0.38	0.08	163	0.91	24.01	3	cand	0.058
SNKPVLDIDK-VKVAPLQYWR-a3-b2	MIF2	MIF2	xlink	intra-protein xl	AG_Herzog_hagemann_E1910_222.09161.09161.3_AG_Herzog_hagemann_E1910_222.09099.09099.3	311	291	20	10	2482.36	828.461	3	0.3	3	6.49	0.32	0.1	0.22	0.05	515	0.74	24	2	yes	0.058
LGLKSR-KYSTR-a4-b1	MIF2	MIF2	xlink	intra-protein xl	AG_Herzog_hagemann_E1910_229.03621.03621.4_AG_Herzog_hagemann_E1910_229.03596.03596.4	9	148	139	5	1421.8	356.458	4	0.1	2	7.22	0.25	0.16	0.08	0.04	181	0.88	23.97	2	cand	0.058
LGLKSR-RKYSTR-a4-b2	MIF2	MIF2	xlink	intra-protein xl	AG_Herzog_hagemann_E1910_225.03023.03023.3_AG_Herzog_hagemann_E1910_225.03011.03011.3	9	148	139	6	1577.9	526.975	3	0.7	3	7.39	0.33	0.15	0.18	0.05	215	0	23.87	3	yes	0.058
RKSNKPVLDIDK-NEKIVYK-a5-b3	MIF2	MIF2	xlink	intra-protein xl	AG_Herzog_hagemann_E1910_223.04267.04267.3_AG_Herzog_hagemann_E1910_223.04224.04224.3	311	302	9	7	2400.35	801.124	3	4.3	1	7.21	0.16	0.05	0.11	0.03	236	0.73	23.84	2	yes	0.058
SQDDEVVQSPSGKGDGSRR-LSKPTYKR-a13-b7	MIF2	MIF2	xlink	intra-protein xl	AG_Herzog_hagemann_E1910_222.03590.03590.5_AG_Herzog_hagemann_E1910_222.03568.03568.5	90	146	56	8	3090.54	619.115	5	1.5	3	6.32	0.48	0.46	0.02	0.06	136	0.52	23.72	2	yes	0.058
KKPTPTRPYNYVPTGRPR-SNKPVLDIDK-a1-b3	MIF2	MIF2	xlink	intra-protein xl	AG_Herzog_hagemann_E1910_219.04277.04277.5_AG_Herzog_hagemann_E1910_219.04596.04596.5	342	311	31	10	3350.81	671.17	5	0.5	2	6.81	0.36	0.03	0.32	0.08	282	0.9	23.69	2	yes	0.058
GRPKKDPNAK-SNKPVLDIDK-a5-b3	MIF2	MIF2	xlink	intra-protein xl	AG_Herzog_hagemann_E1910_222.03043.03043.3_AG_Herzog_hagemann_E1910_222.03000.03000.3	364	311	53	10	2333.27	778.765	3	0.5	4	6.64	0.34	0.24	0.1	0.06	229	0.77	23.69	2	yes	0.058
VKVAPLQYWR-LSKPTYK-a2-b3	MIF2	MIF2	xlink	intra-protein xl	AG_Herzog_hagemann_E1910_225.08287.08287.3_AG_Herzog_hagemann_E1910_225.08276.08276.3	291	142	149	7	2190.23	731.084	3	4.1	2	6.24	0.4	0.36	0.05	0.06	478	0.53	23.49	4	yes	0.058
VKVAPLQYWR-NEKIVYK-a2-b3	MIF2	MIF2	xlink	intra-protein xl	AG_Herzog_hagemann_E1910_226.09018.09018.3_AG_Herzog_hagemann_E1910_226.08953.08953.3	291	302	11	7	2247.25	750.091	3	3.2	4	6.69	0.35	0.31	0.04	0.05	246	0.83	23.45	3	yes	0.058
LSKPTYKR-KTGIDVK-a7-b1	MIF2	MIF2	xlink	intra-protein xl	AG_Herzog_hagemann_E1910_226.04104.04104.3_AG_Herzog_hagemann_E1910_226.04092.04092.3	146	12	134	7	1847.06	616.693	3	2.4	1	6.35	0.49	0.36	0.13	0.08	207	0.57	23.39	3	yes	0.058
SQDDEVVQSPSGKGDGSRR-LSKPTYKRK-a13-b7	MIF2	MIF2	xlink	intra-protein xl	AG_Herzog_hagemann_E1910_222.03053.03053.4_AG_Herzog_hagemann_E1910_222.03127.03127.4	90	146	56	9	3218.63	805.665	4	0.4	2	6.62	0.37	0.1	0.27	0.08	189	0.71	23.3	4	yes	0.058
SNKPVLDIDK-IVYKR-a3-b4	MIF2	MIF2	xlink	intra-protein xl	AG_Herzog_hagemann_E1910_226.06798.06798.3_AG_Herzog_hagemann_E1910_226.06584.06584.3	311	306	5	5	1901.06	634.695	3	0	8	6.1	0.49	0.36	0.13	0.08	144	0.69	23.28	3	cand	0.058
KKPTPTRPYNYVPTGRPR-KDPNAK-a2-b1	MIF2	MIF2	xlink	intra-protein xl	AG_Herzog_hagemann_E1910_219.02693.02693.4_AG_Herzog_hagemann_E1910_219.02696.02696.4	343	364	21	6	2894.55	724.645	4	-1.3	2	6.27	0.44	0.25	0.19	0.09	206	0.54	23.19	3	yes	0.058
LSKPTYK-RKYSTR-a3-b2	MIF2	MIF2	xlink	intra-protein xl	AG_Herzog_hagemann_E1910_225.03482.03482.3_AG_Herzog_hagemann_E1910_225.03459.03459.3	142	148	6	6	1740.95	581.325	3	-0.2	10	7.1	0.2	0.15	0.05	0.03	410	0.93	23.1	4	yes	0.058
SSLFLPSTLNGDTKNVLPPFLQSYK-LGLKSR-a14-b4	MIF2	MIF2	xlink	intra-protein xl	AG_Herzog_hagemann_E1910_219.10321.10321.4_AG_Herzog_hagemann_E1910_219.10744.10744.4	66	9	57	6	3533.91	884.485	4	-1.3	1	6.12	0.44	0.41	0.03	0.05	266	0.5	23.01	3	yes	0.058
NEKIVYKR-KYSTR-a7-b1	MIF2	MIF2	xlink	intra-protein xl	AG_Herzog_hagemann_E1910_226.03072.03072.4_AG_Herzog_hagemann_E1910_226.03080.03080.4	306	148	158	5	1797.98	450.503	4	3.2	6	6.71	0.19	0.1	0.09	0.03	183	0.88	22.86	2	cand	0.058
KSNKPVLDIDK-IVYKR-a1-b4	MIF2	MIF2	xlink	intra-protein xl	AG_Herzog_hagemann_E1910_223.04750.04750.3_AG_Herzog_hagemann_E1910_223.04178.04178.3	308	306	2	5	2029.15	677.393	3	-1.3	21	6.53	0.33	0.2	0.12	0.06	308	0.9	22.85	3	cand	0.058
SQDDEVVQSPSGKGDGSRR-LSKPTYKRK-a13-b3	MIF2	MIF2	xlink	intra-protein xl	AG_Herzog_hagemann_E1910_219.02433.02433.5_AG_Herzog_hagemann_E1910_219.02410.02410.5	90	142	52	9	3218.62	644.732	5	-1.7	3	6.08	0.55	0.49	0.06	0.07	167	0.43	22.82	3	yes	0.058
KTGIDVK-LGLKSR-a1-b4	MIF2	MIF2	xlink	intra-protein xl	AG_Herzog_hagemann_E1910_225.05316.05316.4_AG_Herzog_hagemann_E1910_225.05004.05004.4	12	9	3	6	1527.9	382.982	4	0	9	6.11	0.58	0.32	0.26	0.09	255	0	22.8	3	yes	0.058
KSNKPVLDIDK-IVYKR-a1-b4	MIF2	MIF2	xlink	intra-protein xl	AG_Herzog_hagemann_E1910_225.05117.05117.3_AG_Herzog_hagemann_E1910_225.05460.05460.3	308	306	2	5	2029.16	677.395	3	1.5	21	6.73	0.22	0.17	0.05	0.03	298	0.93	22.62	2	cand	0.058
SNKPVLDIDK-NEKIVYK-a3-b3	MIF2	MIF2	xlink	intra-protein xl	AG_Herzog_hagemann_E1910_225.06385.06385.3_AG_Herzog_hagemann_E1910_225.06364.06364.3	311	302	9	7	2116.14	706.388	3	-0.1	2	6.51	0.26	0.2	0.06	0.04	216	0.73	22.56	2	yes	0.058
KKPTPTRPYNYVPTGRPR-SQDDEVVQSPSGKGDGSR-a2-b13	MIF2	MIF2	xlink	intra-protein xl	AG_Herzog_hagemann_E1910_219.04007.04007.5_AG_Herzog_hagemann_E1910_219.03959.03959.5	343	90	253	18	4070.02	815.012	5	0	2	6.27	0.34	0.03	0.31	0.06	513	0.8	22.38	3	yes	0.058
SQDDEVVQSPSGKGDGSRR-HKEYFASGILK-a13-b2	MIF2	MIF2	xlink	intra-protein xl	AG_Herzog_hagemann_E1910_220.04809.04809.4_AG_Herzog_hagemann_E1910_220.04760.04760.4	90	449	359	11	3390.65	848.67	4	1.7	3	6.76	0.22	0.1	0.12	0.04	482	0.77	22.26	3	yes	0.058
NEKIVYK-RKYSTR-a3-b2	MIF2	MIF2	xlink	intra-protein xl	AG_Herzog_hagemann_E1910_225.03625.03625.3_AG_Herzog_hagemann_E1910_225.03659.03659.3	302	148	154	6	1797.97	600.333	3	0.5	8	7.24	0.09	0.06	0.04	0.01	160	0.85	22.23	4	yes	0.058
NEKIVYK-RKYSTR-a3-b2	MIF2	MIF2	xlink	intra-protein xl	AG_Herzog_hagemann_E1910_225.03633.03633.4_AG_Herzog_hagemann_E1910_225.03573.03573.4	302	148	154	6	1797.98	450.502	4	2.2	8	6.99	0.15	0.05	0.1	0.03	217	0.9	22.11	2	yes	0.058
KKPTPTRPYNYVPTGRPR-NEKIVYK-a2-b3	MIF2	MIF2	xlink	intra-protein xl	AG_Herzog_hagemann_E1910_219.03540.03540.5_AG_Herzog_hagemann_E1910_219.03522.03522.5	343	302	41	7	3115.69	624.145	5	-2.3	1	6.42	0.28	0.19	0.09	0.05	485	0.85	22.05	1	yes	0.058
SQDDEVVQSPSGKGDGSRR-LSKPTYKRK-a13-b3	MIF2	MIF2	xlink	intra-protein xl	AG_Herzog_hagemann_E1910_220.02323.02323.5_AG_Herzog_hagemann_E1910_220.02361.02361.5	90	142	52	9	3218.63	644.733	5	-0.6	3	6.52	0.29	0.24	0.05	0.04	101	0.46	22.05	3	yes	0.058
NEKIVYKR-KYSTR-a7-b1	MIF2	MIF2	xlink	intra-protein xl	AG_Herzog_hagemann_E1910_225.02877.02877.4_AG_Herzog_hagemann_E1910_225.02856.02856.4	306	148	158	5	1797.98	450.502	4	1.8	6	7.01	0.24	0.1	0.14	0.04	101	0.77	22.01	3	cand	0.058
SQDDEVVQSPSGKGDGSRR-SRKTGIDVK-a13-b3	MIF2	MIF2	xlink	intra-protein xl	AG_Herzog_hagemann_E1910_220.02912.02912.4_AG_Herzog_hagemann_E1910_220.02866.02866.4	90	12	78	9	3101.54	776.392	4	1.3	5	6.09	0.4	0.06	0.34	0.09	101	0.62	21.88	3	yes	0.058
SQDDEVVQSPSGKGDGSRR-KTGIDVKQDIPK-a13-b1	MIF2	MIF2	xlink	intra-protein xl	AG_Herzog_hagemann_E1910_220.04200.04200.4_AG_Herzog_hagemann_E1910_220.04210.04210.4	90	12	78	12	3439.72	860.938	4	1.2	1	6.62	0.22	0.05	0.17	0.04	552	0.92	21.86	4	yes	0.058
SQDDEVVQSPSGKGDGSRR-LSKPTYK-a13-b3	MIF2	MIF2	xlink	intra-protein xl	AG_Herzog_hagemann_E1910_222.04837.04837.3_AG_Herzog_hagemann_E1910_222.04772.04772.3	90	142	52	7	2934.44	979.155	3	3.1	4	6.45	0.26	0.18	0.08	0.05	555	0.72	21.8	3	yes	0.058
LSKPTYKR-KYSTR-a7-b1	MIF2	MIF2	xlink	intra-protein xl	AG_Herzog_hagemann_E1910_226.02899.02899.4_AG_Herzog_hagemann_E1910_226.02756.02756.4	146	148	2	5	1740.95	436.246	4	0	16	6.42	0.28	0.17	0.11	0.05	177	0.91	21.78	1	cand	0.058
SQDDEVVQSPSGKGDGSRR-LSKPTYK-a13-b3	MIF2	MIF2	xlink	intra-protein xl	AG_Herzog_hagemann_E1910_223.04752.04752.3_AG_Herzog_hagemann_E1910_223.04676.04676.3	90	142	52	7	2934.43	979.15	3	-1.4	4	6.29	0.28	0.18	0.1	0.05	527	0.64	21.73	4	yes	0.058
SQDDEVVQSPSGKGDGSRR-HKEYFASGILK-a13-b2	MIF2	MIF2	xlink	intra-protein xl	AG_Herzog_hagemann_E1910_220.04783.04783.5_AG_Herzog_hagemann_E1910_220.04767.04767.5	90	449	359	11	3390.65	679.138	5	2	3	6.3	0.32	0.29	0.03	0.04	135	0.93	21.62	3	yes	0.058
KPTPTRPYNYVPTGRPR-SNKPVLDIDK-a1-b3	MIF2	MIF2	xlink	intra-protein xl	AG_Herzog_hagemann_E1910_222.06286.06286.4_AG_Herzog_hagemann_E1910_222.06264.06264.4	343	311	32	10	3222.72	806.687	4	1.1	1	6.27	0.3	0.16	0.14	0.05	478	0.71	21.55	3	yes	0.058
LSKPTYK-IVYKRK-a3-b4	MIF2	MIF2	xlink	intra-protein xl	AG_Herzog_hagemann_E1910_226.04342.04342.4_AG_Herzog_hagemann_E1910_226.04303.04303.4	142	306	164	6	1737.02	435.262	4	-1.6	1	6.41	0.29	0.22	0.06	0.05	186	0.87	21.41	1	yes	0.058
RKSNKPVLDIDK-LSKPTYK-a5-b3	MIF2	MIF2	xlink	intra-protein xl	AG_Herzog_hagemann_E1910_223.04545.04545.3_AG_Herzog_hagemann_E1910_223.04558.04558.3	311	142	169	7	2343.32	782.116	3	3.7	1	6.17	0.23	0.15	0.09	0.04	433	0.85	21.2	3	yes	0.058
SQDDEVVQSPSGKGDGSRR-KSSLFLPSTLNGDTK-a13-b1	MIF2	MIF2	xlink	intra-protein xl	AG_Herzog_hagemann_E1910_223.07414.07414.4_AG_Herzog_hagemann_E1910_223.07355.07355.4	90	52	38	15	3705.82	927.462	4	1.9	6	6.35	0.17	0.05	0.13	0.03	488	0.82	20.99	1	yes	0.058
SQDDEVVQSPSGKGDGSRR-SRKTGIDVK-a13-b3	MIF2	MIF2	xlink	intra-protein xl	AG_Herzog_hagemann_E1910_223.03729.03729.5_AG_Herzog_hagemann_E1910_223.03622.03622.5	90	12	78	9	3101.53	621.314	5	-0.8	5	5.85	0.39	0.3	0.09	0.06	185	0.4	20.89	3	yes	0.058
KDPNAKENLIPEDPNEDIIER-KSNKPVLDIDK-a6-b1	MIF2	MIF2	xlink	intra-protein xl	AG_Herzog_hagemann_E1910_220.06378.06378.4_AG_Herzog_hagemann_E1910_220.06407.06407.4	369	308	61	11	3799.95	950.997	4	1.9	1	5.27	0.4	0.37	0.03	0.05	310	0.81	20.62	1	yes	0.058
GRPKKDPNAK-SNKPVLDIDK-a5-b3	MIF2	MIF2	xlink	intra-protein xl	AG_Herzog_hagemann_E1910_223.03043.03043.3_AG_Herzog_hagemann_E1910_223.03074.03074.3	364	311	53	10	2333.27	778.765	3	0.4	4	5.91	0.31	0.22	0.09	0.05	211	0.61	20.53	4	yes	0.058
SQDDEVVQSPSGKGDGSRR-RKSNKPVLDIDK-a13-b5	MIF2	MIF2	xlink	intra-protein xl	AG_Herzog_hagemann_E1910_219.03324.03324.4_AG_Herzog_hagemann_E1910_219.03236.03236.4	90	311	221	12	3510.77	878.7	4	0.7	4	5.91	0.31	0.09	0.22	0.06	371	0.72	20.48	5	yes	0.058
SQDDEVVQSPSGKGDGSR-KSSLFLPSTLNGDTK-a13-b1	MIF2	MIF2	xlink	intra-protein xl	AG_Herzog_hagemann_E1910_222.08198.08198.4_AG_Herzog_hagemann_E1910_222.08115.08115.4	90	52	38	15	3549.71	888.436	4	1.3	3	5.57	0.32	0.06	0.26	0.06	310	0.72	20.27	3	yes	0.058
SQDDEVVQSPSGKGDGSRR-GRPKKDPNAK-a13-b5	MIF2	MIF2	xlink	intra-protein xl	AG_Herzog_hagemann_E1910_219.01800.01800.4_AG_Herzog_hagemann_E1910_219.01774.01774.4	90	364	274	10	3208.58	803.153	4	-0.3	2	5.43	0.4	0.08	0.32	0.09	159	0.79	20.26	2	yes	0.058
LSKPTYK-RKYSTR-a3-b2	MIF2	MIF2	xlink	intra-protein xl	AG_Herzog_hagemann_E1910_226.02935.02935.5_AG_Herzog_hagemann_E1910_226.02994.02994.5	142	148	6	6	1740.95	349.199	5	0.7	10	6.45	0.11	0.03	0.08	0.02	89	0.81	20.16	2	yes	0.058
KDPNAKENLIPEDPNEDIIER-GRPKKDPNAK-a6-b5	MIF2	MIF2	xlink	intra-protein xl	AG_Herzog_hagemann_E1910_219.04582.04582.4_AG_Herzog_hagemann_E1910_219.04615.04615.4	369	364	5	10	3653.86	914.474	4	-0.3	1	5.56	0.33	0.29	0.04	0.05	486	0.79	20.12	2	yes	0.058
KKPTPTRPYNYVPTGRPR-NEKIVYK-a1-b3	MIF2	MIF2	xlink	intra-protein xl	AG_Herzog_hagemann_E1910_220.03381.03381.4_AG_Herzog_hagemann_E1910_220.03377.03377.4	342	302	40	7	3115.7	779.932	4	1	4	5.69	0.31	0.25	0.06	0.05	210	0.65	20.12	2	yes	0.058
SNKPVLDIDK-IVYKR-a3-b4	MIF2	MIF2	xlink	intra-protein xl	AG_Herzog_hagemann_E1910_225.06381.06381.3_AG_Herzog_hagemann_E1910_225.05882.05882.3	311	306	5	5	1901.06	634.695	3	0.2	8	5.29	0.34	0.24	0.1	0.05	138	0.86	20.11	1	cand	0.058
RKSSLFLPSTLNGDTK-RKYSTR-a2-b2	MIF2	MIF2	xlink	intra-protein xl	AG_Herzog_hagemann_E1910_223.05508.05508.3_AG_Herzog_hagemann_E1910_223.05521.05521.3	52	148	96	6	2668.43	890.486	3	1.4	1	5.96	0.3	0.23	0.07	0.05	268	0.51	19.91	3	yes	0.058
SQDDEVVQSPSGKGDGSR-LSKPTYKR-a13-b7	MIF2	MIF2	xlink	intra-protein xl	AG_Herzog_hagemann_E1910_222.04176.04176.3_AG_Herzog_hagemann_E1910_222.04772.04772.3	90	146	56	8	2934.43	979.15	3	-1.7	4	5.41	0.32	0.3	0.03	0.04	448	0.84	19.88	2	yes	0.058
KSNKPVLDIDK-NEKIVYK-a1-b3	MIF2	MIF2	xlink	intra-protein xl	AG_Herzog_hagemann_E1910_223.05056.05056.3_AG_Herzog_hagemann_E1910_223.05022.05022.3	308	302	6	7	2244.24	749.088	3	1.5	2	5.73	0.21	0.11	0.1	0.04	330	0.85	19.68	3	yes	0.058
HKEYFASGILK-LGLKSR-a2-b4	MIF2	MIF2	xlink	intra-protein xl	AG_Herzog_hagemann_E1910_223.06974.06974.3_AG_Herzog_hagemann_E1910_223.06958.06958.3	449	9	440	6	2060.14	687.722	3	0.7	2	5.54	0.15	0.14	0.02	0.02	250	0.52	19.39	2	yes	0.058
LSKPTYKR-KYSTR-a3-b1	MIF2	MIF2	xlink	intra-protein xl	AG_Herzog_hagemann_E1910_226.02899.02899.4_AG_Herzog_hagemann_E1910_226.03473.03473.4	142	148	6	5	1740.95	436.246	4	0	4	5.96	0.17	0.07	0.1	0.03	118	0.91	19.26	1	cand	0.058
NEKIVYK-RKYSTR-a3-b2	MIF2	MIF2	xlink	intra-protein xl	AG_Herzog_hagemann_E1910_226.03255.03255.3_AG_Herzog_hagemann_E1910_226.03817.03817.3	302	148	154	6	1797.98	600.334	3	1.8	8	5.8	0.09	0.07	0.02	0.01	48	0.88	19.15	2	yes	0.058
KKPTPTRPYNYVPTGRPR-NEKIVYK-a1-b3	MIF2	MIF2	xlink	intra-protein xl	AG_Herzog_hagemann_E1910_219.03550.03550.4_AG_Herzog_hagemann_E1910_219.03509.03509.4	342	302	40	7	3115.69	779.93	4	-1.7	4	5.47	0.28	0.2	0.08	0.05	205	0.39	18.88	1	yes	0.058
RKSSLFLPSTLNGDTK-KTGIDVK-a2-b1	MIF2	MIF2	xlink	intra-protein xl	AG_Herzog_hagemann_E1910_222.07189.07189.3_AG_Herzog_hagemann_E1910_222.07182.07182.3	52	12	40	7	2618.43	873.818	3	1.3	1	5.38	0.24	0.13	0.11	0.05	258	0.38	18.6	3	yes	0.064
SQDDEVVQSPSGKGDGSRR-KYSTRYSLDTSESPSVR-a13-b1	MIF2	MIF2	xlink	intra-protein xl	AG_Herzog_hagemann_E1910_219.04518.04518.5_AG_Herzog_hagemann_E1910_219.04498.04498.5	90	148	58	17	4073.92	815.792	5	1.4	2	5.16	0.3	0.18	0.12	0.05	269	0.59	18.6	3	yes	0.064
SQDDEVVQSPSGKGDGSRR-GRPKKDPNAK-a13-b4	MIF2	MIF2	xlink	intra-protein xl	AG_Herzog_hagemann_E1910_220.01849.01849.4_AG_Herzog_hagemann_E1910_220.01844.01844.4	90	363	273	10	3208.58	803.152	4	-1.6	1	5.15	0.35	0.1	0.26	0.07	172	0.84	18.26	4	yes	0.075
SRKTGIDVK-KDPNAK-a3-b1	MIF2	MIF2	xlink	intra-protein xl	AG_Herzog_hagemann_E1910_226.02280.02280.4_AG_Herzog_hagemann_E1910_226.02179.02179.4	12	364	352	6	1769.96	443.499	4	0	3	5.51	0.17	0.1	0.08	0.03	67	0.93	18.26	0	yes	0.075
KPTPTRPYNYVPTGRPR-KSNKPVLDIDK-a1-b4	MIF2	MIF2	xlink	intra-protein xl	AG_Herzog_hagemann_E1910_220.04470.04470.5_AG_Herzog_hagemann_E1910_220.04281.04281.5	343	311	32	11	3350.81	671.17	5	-0.1	4	4.97	0.31	0.1	0.21	0.06	395	0.9	18.21	2	yes	0.075
SQDDEVVQSPSGKGDGSRR-KKPTPTRPYNYVPTGRPR-a13-b1	MIF2	MIF2	xlink	intra-protein xl	AG_Herzog_hagemann_E1910_220.03449.03449.5_AG_Herzog_hagemann_E1910_220.03273.03273.5	90	342	252	18	4226.13	846.233	5	1	2	4.95	0.34	0.08	0.26	0.06	376	0.88	18.02	4	yes	0.075
SQDDEVVQSPSGKGDGSRR-RKSNKPVLDIDK-a13-b5	MIF2	MIF2	xlink	intra-protein xl	AG_Herzog_hagemann_E1910_220.03106.03106.4_AG_Herzog_hagemann_E1910_220.03096.03096.4	90	311	221	12	3510.77	878.701	4	2	4	5.12	0.26	0.11	0.15	0.05	330	0.76	17.85	5	yes	0.075
SQDDEVVQSPSGKGDGSR-KSSLFLPSTLNGDTK-a13-b1	MIF2	MIF2	xlink	intra-protein xl	AG_Herzog_hagemann_E1910_222.08190.08190.3_AG_Herzog_hagemann_E1910_222.08315.08315.3	90	52	38	15	3549.71	1184.25	3	2.1	3	4.99	0.2	0.16	0.05	0.03	454	0.35	17.69	4	yes	0.081
SQDDEVVQSPSGKGDGSRR-HKEYFASGILK-a13-b2	MIF2	MIF2	xlink	intra-protein xl	AG_Herzog_hagemann_E1910_220.04784.04784.3_AG_Herzog_hagemann_E1910_220.04802.04802.3	90	449	359	11	3390.65	1131.22	3	1.5	3	5.13	0.21	0.11	0.1	0.04	473	0.84	17.63	5	yes	0.081
KPTPTRPYNYVPTGRPR-KSNKPVLDIDK-a1-b1	MIF2	MIF2	xlink	intra-protein xl	AG_Herzog_hagemann_E1910_220.04264.04264.4_AG_Herzog_hagemann_E1910_220.04217.04217.4	343	308	35	11	3350.81	838.711	4	0.8	2	5.3	0.17	0.06	0.1	0.03	166	0.94	17.58	2	yes	0.081
TGIDVKQDIPK-LGLKSRK-a6-b4	MIF2	MIF2	xlink	intra-protein xl	AG_Herzog_hagemann_E1910_222.05864.05864.4_AG_Herzog_hagemann_E1910_222.06261.06261.4	18	9	9	7	2109.22	528.312	4	1.3	2	5.27	0.18	0.12	0.06	0.03	86	0.89	17.46	2	yes	0.081
RKSNKPVLDIDK-VKVAPLQYWR-a2-b2	MIF2	MIF2	xlink	intra-protein xl	AG_Herzog_hagemann_E1910_222.07384.07384.3_AG_Herzog_hagemann_E1910_222.07407.07407.3	308	291	17	10	2766.56	923.193	3	0.8	1	4.93	0.19	0.12	0.08	0.03	370	0.72	17.27	1	yes	0.081
KSNKPVLDIDK-IVYKR-a1-b4	MIF2	MIF2	xlink	intra-protein xl	AG_Herzog_hagemann_E1910_223.04466.04466.4_AG_Herzog_hagemann_E1910_223.04699.04699.4	308	306	2	5	2029.15	508.297	4	-1	21	5.51	0.2	0.02	0.18	0.05	37	0.92	17.25	3	cand	0.081
KKPTPTRPYNYVPTGRPR-NEKIVYK-a1-b3	MIF2	MIF2	xlink	intra-protein xl	AG_Herzog_hagemann_E1910_220.03381.03381.4_AG_Herzog_hagemann_E1910_220.03640.03640.4	342	302	40	7	3115.7	779.932	4	1	4	4.58	0.27	0.24	0.03	0.04	178	0.35	16.97	1	yes	0.081
VAPLQYWRNEKIVYK-KDPNAK-a11-b1	MIF2	MIF2	xlink	intra-protein xl	AG_Herzog_hagemann_E1910_223.07225.07225.3_AG_Herzog_hagemann_E1910_223.07210.07210.3	302	364	62	6	2673.44	892.154	3	3.9	2	5.26	0.12	0.07	0.05	0.02	44	0.63	16.75	2	yes	0.086
SQDDEVVQSPSGKGDGSRR-KKPTPTRPYNYVPTGRPR-a13-b1	MIF2	MIF2	xlink	intra-protein xl	AG_Herzog_hagemann_E1910_220.03449.03449.5_AG_Herzog_hagemann_E1910_220.03439.03439.5	90	342	252	18	4226.13	846.233	5	1	2	4.64	0.28	0.08	0.2	0.05	338	0.9	16.73	4	yes	0.086
LGLKSRK-LSKPTYK-a4-b3	MIF2	MIF2	xlink	intra-protein xl	AG_Herzog_hagemann_E1910_226.04840.04840.3_AG_Herzog_hagemann_E1910_226.05158.05158.3	9	142	133	7	1732.03	578.35	3	0.4	2	5.21	0.12	0.06	0.06	0.02	234	0	16.29	3	yes	0.086
SQDDEVVQSPSGKGDGSRR-KYSTRYSLDTSESPSVR-a13-b1	MIF2	MIF2	xlink	intra-protein xl	AG_Herzog_hagemann_E1910_219.04523.04523.4_AG_Herzog_hagemann_E1910_219.04543.04543.4	90	148	58	17	4073.91	1019.49	4	-0.2	2	4.38	0.29	0.17	0.12	0.05	349	0.74	16.27	2	yes	0.086
SQDDEVVQSPSGKGDGSRR-KDPNAK-a13-b1	MIF2	MIF2	xlink	intra-protein xl	AG_Herzog_hagemann_E1910_226.03368.03368.3_AG_Herzog_hagemann_E1910_226.03352.03352.3	90	364	274	6	2770.31	924.443	3	-2.2	1	5.1	0.11	0.06	0.05	0.02	61	0.59	15.79	2	yes	0.09
NEKIVYKR-KYSTR-a3-b1	MIF2	MIF2	xlink	intra-protein xl	AG_Herzog_hagemann_E1910_226.03714.03714.3_AG_Herzog_hagemann_E1910_226.03199.03199.3	302	148	154	5	1797.98	600.333	3	1.5	6	4.91	0.12	0.07	0.05	0.02	66	0.87	15.78	3	cand	0.09
SQDDEVVQSPSGKGDGSRR-SRKTGIDVK-a13-b3	MIF2	MIF2	xlink	intra-protein xl	AG_Herzog_hagemann_E1910_219.02905.02905.3_AG_Herzog_hagemann_E1910_219.02899.02899.3	90	12	78	9	3101.54	1034.85	3	2	5	4.58	0.17	0.11	0.06	0.03	88	0.71	15.77	2	yes	0.09
KKPTPTRPYNYVPTGRPR-SQDDEVVQSPSGKGDGSR-a1-b13	MIF2	MIF2	xlink	intra-protein xl	AG_Herzog_hagemann_E1910_219.03710.03710.4_AG_Herzog_hagemann_E1910_219.03964.03964.4	342	90	252	18	4070.03	1018.51	4	1.3	1	4.78	0.14	0.07	0.07	0.02	193	0.77	15.6	4	yes	0.09
LSKPTYKR-NEKIVYK-a7-b3	MIF2	MIF2	xlink	intra-protein xl	AG_Herzog_hagemann_E1910_223.03685.03685.3_AG_Herzog_hagemann_E1910_223.03681.03681.3	146	302	156	7	1980.1	661.042	3	-0.4	1	4.23	0.31	0.28	0.04	0.05	137	0.6	15.42	3	yes	0.09
KPTPTRPYNYVPTGRPR-KDPNAK-a1-b1	MIF2	MIF2	xlink	intra-protein xl	AG_Herzog_hagemann_E1910_223.03975.03975.3_AG_Herzog_hagemann_E1910_223.03891.03891.3	343	364	21	6	2766.45	923.159	3	-1.2	2	4.64	0.18	0.1	0.08	0.04	78	0.71	15.2	4	yes	0.09
SQDDEVVQSPSGKGDGSRR-SRKTGIDVK-a13-b3	MIF2	MIF2	xlink	intra-protein xl	AG_Herzog_hagemann_E1910_219.02928.02928.4_AG_Herzog_hagemann_E1910_219.02882.02882.4	90	12	78	9	3101.53	776.391	4	-0.7	5	3.15	0.54	0.03	0.51	0.13	114	0	15.02	2	yes	0.095

## Sheet: xvis_Mif2-Cse4_sum_valid
Id	Protein1	Protein2	Type	XLType	Spectrum	AbsPos1	AbsPos2	deltaAA	shortestPep	Mr	Mz	z	Error_rel[ppm]	nseen	MatchOdds	TIC	TicA	TicB	WTIC	intsum	deltaS	ld-Score	MS2	valid	FDR
KSNKPVLDIDK-IVYKR-a4-b4	MIF2	MIF2	xlink	intra-protein xl	AG_Herzog_hagemann_E1910_239.04198.04198.4_AG_Herzog_hagemann_E1910_239.04183.04183.4	311	306	5	5	2029.16	508.298	4	1.7	7	11.45	0.48	0.33	0.15	0.08	697	0.95	39.56	4	cand	0
KTGIDVK-LGLKSR-a1-b4	MIF2	MIF2	xlink	intra-protein xl	AG_Herzog_hagemann_E1910_242.04988.04988.3_AG_Herzog_hagemann_E1910_242.04933.04933.3	12	9	3	6	1527.9	510.307	3	0	7	11.13	0.62	0.39	0.23	0.1	228	0	39.4	5	yes	0
LPAISGQKK-NKFLSVK-a8-b2	MIF2	MIF2	xlink	intra-protein xl	AG_Herzog_hagemann_E1910_242.06552.06552.3_AG_Herzog_hagemann_E1910_242.06562.06562.3	466	493	27	7	1871.09	624.703	3	-0.7	5	11.4	0.55	0.37	0.18	0.09	296	0.84	39.09	5	yes	0
KSNKPVLDIDK-IVYKR-a1-b4	MIF2	MIF2	xlink	intra-protein xl	AG_Herzog_hagemann_E1910_242.04890.04890.4_AG_Herzog_hagemann_E1910_242.04857.04857.4	308	306	2	5	2029.16	508.297	4	-0.1	12	10.56	0.55	0.1	0.45	0.13	159	0.95	38.18	4	cand	0
LPAISGQKK-NKFLSVK-a8-b2	MIF2	MIF2	xlink	intra-protein xl	AG_Herzog_hagemann_E1910_242.06600.06600.4_AG_Herzog_hagemann_E1910_242.06611.06611.4	466	493	27	7	1871.09	468.78	4	0.6	5	11.19	0.52	0.26	0.26	0.09	333	0.9	38.03	4	yes	0
KTGIDVK-LGLKSR-a1-b4	MIF2	MIF2	xlink	intra-protein xl	AG_Herzog_hagemann_E1910_241.05205.05205.3_AG_Herzog_hagemann_E1910_241.04918.04918.3	12	9	3	6	1527.9	510.308	3	0.6	7	10.52	0.54	0.26	0.28	0.09	302	0	37.24	5	yes	0
LSKPTYK-RKYSTR-a3-b2	MIF2	MIF2	xlink	intra-protein xl	AG_Herzog_hagemann_E1910_241.03550.03550.5_AG_Herzog_hagemann_E1910_241.03531.03531.5	142	148	6	6	1740.95	349.199	5	0.9	8	10.79	0.28	0.12	0.16	0.05	141	0.92	36.87	4	yes	0
KTGIDVK-LGLKSR-a1-b4	MIF2	MIF2	xlink	intra-protein xl	AG_Herzog_hagemann_E1910_244.04893.04893.3_AG_Herzog_hagemann_E1910_244.04868.04868.3	12	9	3	6	1527.9	510.307	3	-0.1	7	9.96	0.56	0.35	0.21	0.09	216	0	36.72	4	yes	0
LPAISGQKK-NEKIVYK-a8-b3	MIF2	MIF2	xlink	intra-protein xl	AG_Herzog_hagemann_E1910_241.05581.05581.3_AG_Herzog_hagemann_E1910_241.05551.05551.3	466	302	164	7	1929.09	644.039	3	0.1	2	10.63	0.45	0.29	0.15	0.07	298	0.75	36.7	5	yes	0
KSNKPVLDIDK-KDPNAK-a4-b1	MIF2	MIF2	xlink	intra-protein xl	AG_Herzog_hagemann_E1910_239.02995.02995.3_AG_Herzog_hagemann_E1910_239.02988.02988.3	311	364	53	6	2023.09	675.372	3	-0.9	2	10.28	0.55	0.18	0.38	0.11	212	0.71	36.6	3	yes	0
KTGIDVK-LGLKSR-a1-b4	MIF2	MIF2	xlink	intra-protein xl	AG_Herzog_hagemann_E1910_241.05205.05205.3_AG_Herzog_hagemann_E1910_241.05083.05083.3	12	9	3	6	1527.9	510.308	3	0.6	7	10.59	0.44	0.22	0.21	0.07	297	0	36.47	5	yes	0
KSNKPVLDIDK-NEKIVYKR-a1-b3	MIF2	MIF2	xlink	intra-protein xl	AG_Herzog_hagemann_E1910_239.04344.04344.5_AG_Herzog_hagemann_E1910_239.04331.04331.5	308	302	6	8	2400.34	481.075	5	-0.5	4	10.64	0.4	0.2	0.2	0.07	727	0.91	36.38	4	yes	0
KSNKPVLDIDK-IVYKR-a1-b4	MIF2	MIF2	xlink	intra-protein xl	AG_Herzog_hagemann_E1910_238.04097.04097.3_AG_Herzog_hagemann_E1910_238.04069.04069.3	308	306	2	5	2029.16	677.393	3	-0.6	12	10.82	0.38	0.28	0.1	0.06	504	0.95	36.2	3	cand	0
KTGIDVK-LGLKSR-a1-b4	MIF2	MIF2	xlink	intra-protein xl	AG_Herzog_hagemann_E1910_245.05698.05698.3_AG_Herzog_hagemann_E1910_245.05671.05671.3	12	9	3	6	1527.9	510.307	3	0.1	7	9.87	0.6	0.36	0.24	0.1	225	0	36.11	4	yes	0
LSKPTYK-NEKIVYK-a3-b3	MIF2	MIF2	xlink	intra-protein xl	AG_Herzog_hagemann_E1910_241.05566.05566.3_AG_Herzog_hagemann_E1910_241.05525.05525.3	142	302	160	7	1824.01	609.009	3	0.9	2	10.73	0.28	0.14	0.14	0.05	189	0.93	35.79	4	yes	0
KSNKPVLDIDK-IVYKR-a1-b4	MIF2	MIF2	xlink	intra-protein xl	AG_Herzog_hagemann_E1910_239.04203.04203.3_AG_Herzog_hagemann_E1910_239.04184.04184.3	308	306	2	5	2029.16	677.394	3	1.1	12	10.44	0.36	0.29	0.07	0.05	407	0.92	35.57	2	cand	0.036
LPAISGQKK-NKFLSVK-a8-b2	MIF2	MIF2	xlink	intra-protein xl	AG_Herzog_hagemann_E1910_241.06677.06677.3_AG_Herzog_hagemann_E1910_241.06643.06643.3	466	493	27	7	1871.09	624.705	3	1.2	5	10.05	0.53	0.35	0.19	0.09	239	0.78	35.52	3	yes	0.036
HKEYFASGILK-LPAISGQKK-a2-b8	MIF2	MIF2	xlink	intra-protein xl	AG_Herzog_hagemann_E1910_239.06724.06724.4_AG_Herzog_hagemann_E1910_239.06684.06684.4	449	466	17	9	2328.29	583.08	4	2.4	1	9.72	0.61	0.05	0.55	0.11	261	0.77	35.36	5	yes	0.036
LPAISGQKK-NKFLSVK-a8-b2	MIF2	MIF2	xlink	intra-protein xl	AG_Herzog_hagemann_E1910_238.06039.06039.3_AG_Herzog_hagemann_E1910_238.06005.06005.3	466	493	27	7	1871.09	624.704	3	0	5	9.53	0.64	0.43	0.21	0.1	246	0.8	35.32	3	yes	0.036
KTGIDVK-LGLKSR-a1-b4	MIF2	MIF2	xlink	intra-protein xl	AG_Herzog_hagemann_E1910_241.04968.04968.4_AG_Herzog_hagemann_E1910_241.04924.04924.4	12	9	3	6	1527.9	382.982	4	-1.3	7	9.62	0.45	0.38	0.07	0.07	459	0	35.24	2	yes	0.036
SNKPVLDIDK-LGLKSR-a3-b4	MIF2	MIF2	xlink	intra-protein xl	AG_Herzog_hagemann_E1910_242.06918.06918.3_AG_Herzog_hagemann_E1910_242.06891.06891.3	311	9	302	6	1896.07	633.032	3	2.7	2	9.91	0.51	0.46	0.05	0.07	393	0.48	34.76	4	yes	0.036
LPAISGQKK-NKFLSVK-a8-b2	MIF2	MIF2	xlink	intra-protein xl	AG_Herzog_hagemann_E1910_239.06117.06117.3_AG_Herzog_hagemann_E1910_239.06101.06101.3	466	493	27	7	1871.09	624.704	3	-0.2	5	9.33	0.58	0.39	0.19	0.09	270	0.93	34.43	4	yes	0.036
LSKPTYKR-KYSTR-a7-b1	MIF2	MIF2	xlink	intra-protein xl	AG_Herzog_hagemann_E1910_242.02899.02899.4_AG_Herzog_hagemann_E1910_242.02734.02734.4	146	148	2	5	1740.95	436.247	4	1.8	6	10.37	0.27	0.14	0.13	0.05	187	0.77	34.34	4	cand	0.036
SNKPVLDIDK-IVYKRK-a3-b4	MIF2	MIF2	xlink	intra-protein xl	AG_Herzog_hagemann_E1910_239.04684.04684.4_AG_Herzog_hagemann_E1910_239.04694.04694.4	311	306	5	6	2029.16	508.297	4	-0.7	16	9.46	0.4	0.39	0.01	0.05	262	0.95	34.22	2	yes	0.036
VKVAPLQYWR-NEKIVYK-a2-b3	MIF2	MIF2	xlink	intra-protein xl	AG_Herzog_hagemann_E1910_242.08251.08251.4_AG_Herzog_hagemann_E1910_242.08230.08230.4	291	302	11	7	2247.24	562.818	4	-0.7	1	8.96	0.61	0.59	0.02	0.09	542	0.94	34.2	2	yes	0.036
SNKPVLDIDK-IVYKR-a3-b4	MIF2	MIF2	xlink	intra-protein xl	AG_Herzog_hagemann_E1910_241.06359.06359.4_AG_Herzog_hagemann_E1910_241.06332.06332.4	311	306	5	5	1901.06	476.274	4	1	6	8.36	0.7	0.62	0.08	0.1	491	0.38	33.93	2	cand	0.036
SNKPVLDIDK-IVYKRK-a3-b4	MIF2	MIF2	xlink	intra-protein xl	AG_Herzog_hagemann_E1910_239.04980.04980.3_AG_Herzog_hagemann_E1910_239.04441.04441.3	311	306	5	6	2029.16	677.394	3	1	16	9.91	0.29	0.18	0.11	0.05	292	0.91	33.92	4	yes	0.036
SNKPVLDIDK-IVYKR-a3-b4	MIF2	MIF2	xlink	intra-protein xl	AG_Herzog_hagemann_E1910_242.06244.06244.4_AG_Herzog_hagemann_E1910_242.06255.06255.4	311	306	5	5	1901.06	476.274	4	0.9	6	8.53	0.66	0.58	0.09	0.09	478	0.91	33.59	2	cand	0.036
LSKPTYK-RKYSTR-a3-b2	MIF2	MIF2	xlink	intra-protein xl	AG_Herzog_hagemann_E1910_242.03442.03442.4_AG_Herzog_hagemann_E1910_242.03417.03417.4	142	148	6	6	1740.95	436.246	4	0.9	8	9.7	0.32	0.2	0.12	0.05	329	0.91	33.51	2	yes	0.036
GRPKKDPNAK-NEKIVYK-a4-b3	MIF2	MIF2	xlink	intra-protein xl	AG_Herzog_hagemann_E1910_238.01829.01829.4_AG_Herzog_hagemann_E1910_238.01850.01850.4	363	302	61	7	2098.15	525.545	4	-1.8	2	9.94	0.34	0.17	0.17	0.06	484	0.83	33.48	5	yes	0.036
LSKPTYK-RKYSTR-a3-b2	MIF2	MIF2	xlink	intra-protein xl	AG_Herzog_hagemann_E1910_241.03450.03450.4_AG_Herzog_hagemann_E1910_241.03472.03472.4	142	148	6	6	1740.95	436.246	4	-0.2	8	10.32	0.25	0.13	0.12	0.04	391	0.91	33.45	3	yes	0.036
KSNKPVLDIDK-NEKIVYK-a4-b3	MIF2	MIF2	xlink	intra-protein xl	AG_Herzog_hagemann_E1910_238.04881.04881.3_AG_Herzog_hagemann_E1910_238.04863.04863.3	311	302	9	7	2244.23	749.086	3	-1.1	1	9.92	0.31	0.19	0.12	0.05	484	0.88	33.3	4	yes	0.036
NEKIVYK-KDPNAK-a3-b1	MIF2	MIF2	xlink	intra-protein xl	AG_Herzog_hagemann_E1910_242.03156.03156.3_AG_Herzog_hagemann_E1910_242.03118.03118.3	302	364	62	6	1659.88	554.303	3	1.3	2	9.29	0.43	0.21	0.22	0.07	218	0.79	33.21	3	yes	0.036
KSNKPVLDIDK-IVYKR-a1-b4	MIF2	MIF2	xlink	intra-protein xl	AG_Herzog_hagemann_E1910_239.04203.04203.3_AG_Herzog_hagemann_E1910_239.04441.04441.3	308	306	2	5	2029.16	677.394	3	1.1	12	9.43	0.32	0.24	0.08	0.05	318	0.87	32.61	3	cand	0.036
KTGIDVK-LGLKSR-a1-b4	MIF2	MIF2	xlink	intra-protein xl	AG_Herzog_hagemann_E1910_242.04989.04989.4_AG_Herzog_hagemann_E1910_242.04938.04938.4	12	9	3	6	1527.9	382.982	4	-0.4	7	9.36	0.41	0.32	0.08	0.06	457	0	32.44	3	yes	0.036
GRPKKDPNAK-SNKPVLDIDK-a5-b3	MIF2	MIF2	xlink	intra-protein xl	AG_Herzog_hagemann_E1910_238.03010.03010.4_AG_Herzog_hagemann_E1910_238.02984.02984.4	364	311	53	10	2333.27	584.324	4	-1.9	3	8.77	0.58	0.06	0.52	0.09	368	0.45	32.32	4	yes	0.036
GRPKKDPNAK-NEKIVYK-a4-b3	MIF2	MIF2	xlink	intra-protein xl	AG_Herzog_hagemann_E1910_239.01854.01854.4_AG_Herzog_hagemann_E1910_239.01847.01847.4	363	302	61	7	2098.15	525.546	4	-0.1	2	9.45	0.36	0.18	0.18	0.06	393	0.8	32.29	4	yes	0.036
SQDDEVVQSPSGKGDGSRR-KDPNAK-a13-b1	MIF2	MIF2	xlink	intra-protein xl	AG_Herzog_hagemann_E1910_238.02862.02862.4_AG_Herzog_hagemann_E1910_238.02829.02829.4	90	364	274	6	2770.31	693.586	4	0.1	4	9.26	0.4	0.28	0.12	0.07	211	0	32.2	3	yes	0.036
SNKPVLDIDK-LGLKSR-a3-b4	MIF2	MIF2	xlink	intra-protein xl	AG_Herzog_hagemann_E1910_241.06942.06942.3_AG_Herzog_hagemann_E1910_241.06904.06904.3	311	9	302	6	1896.07	633.032	3	2.6	2	8.86	0.45	0.41	0.04	0.06	374	0.42	31.93	4	yes	0.036
GRPKKDPNAK-SNKPVLDIDK-a5-b3	MIF2	MIF2	xlink	intra-protein xl	AG_Herzog_hagemann_E1910_239.03068.03068.4_AG_Herzog_hagemann_E1910_239.03008.03008.4	364	311	53	10	2333.27	584.326	4	0.5	3	8.44	0.53	0.05	0.48	0.09	346	0.44	31.85	2	yes	0.036
LSKPTYKR-KYSTR-a7-b1	MIF2	MIF2	xlink	intra-protein xl	AG_Herzog_hagemann_E1910_241.02661.02661.4_AG_Herzog_hagemann_E1910_241.02623.02623.4	146	148	2	5	1740.95	436.245	4	-1.2	6	9.14	0.27	0.14	0.13	0.05	141	0.78	31.61	3	cand	0.036
SNKPVLDIDK-KDPNAK-a3-b1	MIF2	MIF2	xlink	intra-protein xl	AG_Herzog_hagemann_E1910_242.04790.04790.3_AG_Herzog_hagemann_E1910_242.04746.04746.3	311	364	53	6	1895	632.674	3	-0.3	3	8.1	0.54	0.37	0.18	0.09	409	0.86	31.6	2	yes	0.036
KSNKPVLDIDK-KDPNAK-a4-b1	MIF2	MIF2	xlink	intra-protein xl	AG_Herzog_hagemann_E1910_238.02969.02969.3_AG_Herzog_hagemann_E1910_238.02978.02978.3	311	364	53	6	2023.09	675.373	3	-0.3	2	8.26	0.63	0.15	0.48	0.13	183	0.84	31.56	3	yes	0.036
LSKPTYKR-KYSTR-a7-b1	MIF2	MIF2	xlink	intra-protein xl	AG_Herzog_hagemann_E1910_242.02756.02756.4_AG_Herzog_hagemann_E1910_242.02734.02734.4	146	148	2	5	1740.95	436.246	4	0.3	6	9.57	0.27	0.14	0.13	0.05	206	0.81	31.29	3	cand	0.036
KSNKPVLDIDK-IVYKR-a4-b4	MIF2	MIF2	xlink	intra-protein xl	AG_Herzog_hagemann_E1910_241.04589.04589.3_AG_Herzog_hagemann_E1910_241.05049.05049.3	311	306	5	5	2029.16	677.394	3	1	7	8.97	0.25	0.19	0.07	0.04	523	0.94	31.17	3	cand	0.036
KSNKPVLDIDK-NEKIVYKR-a1-b3	MIF2	MIF2	xlink	intra-protein xl	AG_Herzog_hagemann_E1910_239.04342.04342.3_AG_Herzog_hagemann_E1910_239.04318.04318.3	308	302	6	8	2400.34	801.121	3	0.7	4	9.17	0.37	0.26	0.11	0.06	691	0.86	31.01	5	yes	0.036
LSKPTYK-NEKIVYK-a3-b3	MIF2	MIF2	xlink	intra-protein xl	AG_Herzog_hagemann_E1910_241.05559.05559.4_AG_Herzog_hagemann_E1910_241.05571.05571.4	142	302	160	7	1824	457.009	4	0.4	2	8.76	0.35	0.1	0.25	0.06	378	0.85	31	2	yes	0.036
NEKIVYK-KYSTR-a3-b1	MIF2	MIF2	xlink	intra-protein xl	AG_Herzog_hagemann_E1910_244.03656.03656.3_AG_Herzog_hagemann_E1910_244.03641.03641.3	302	148	154	5	1641.87	548.299	3	0.8	1	8.47	0.3	0.24	0.06	0.05	329	0.79	29.97	1	cand	0.036
SNKPVLDIDK-LSKPTYK-a3-b3	MIF2	MIF2	xlink	intra-protein xl	AG_Herzog_hagemann_E1910_242.06868.06868.3_AG_Herzog_hagemann_E1910_242.06882.06882.3	311	142	169	7	2059.12	687.38	3	-1.1	2	8.54	0.32	0.23	0.08	0.05	363	0.44	29.97	4	yes	0.036
SNKPVLDIDK-IVYKR-a3-b4	MIF2	MIF2	xlink	intra-protein xl	AG_Herzog_hagemann_E1910_241.06356.06356.3_AG_Herzog_hagemann_E1910_241.06313.06313.3	311	306	5	5	1901.07	634.696	3	1.3	6	8.12	0.46	0.36	0.1	0.07	221	0.86	29.96	2	cand	0.036
SNKPVLDIDK-IVYKR-a3-b4	MIF2	MIF2	xlink	intra-protein xl	AG_Herzog_hagemann_E1910_242.06263.06263.3_AG_Herzog_hagemann_E1910_242.06214.06214.3	311	306	5	5	1901.06	634.696	3	0.4	6	7.82	0.49	0.43	0.06	0.07	364	0.88	29.93	3	cand	0.036
SNKPVLDIDK-LSKPTYK-a3-b3	MIF2	MIF2	xlink	intra-protein xl	AG_Herzog_hagemann_E1910_241.06912.06912.3_AG_Herzog_hagemann_E1910_241.06899.06899.3	311	142	169	7	2059.13	687.383	3	3.3	2	8.42	0.33	0.23	0.09	0.05	351	0.5	29.72	4	yes	0.036
SNKPVLDIDK-IVYKRK-a3-b4	MIF2	MIF2	xlink	intra-protein xl	AG_Herzog_hagemann_E1910_238.04567.04567.3_AG_Herzog_hagemann_E1910_238.04378.04378.3	311	306	5	6	2029.15	677.393	3	-1	16	8.47	0.29	0.18	0.11	0.05	298	0.92	29.67	3	yes	0.036
SNKPVLDIDK-IVYKRK-a3-b4	MIF2	MIF2	xlink	intra-protein xl	AG_Herzog_hagemann_E1910_241.05124.05124.3_AG_Herzog_hagemann_E1910_241.05049.05049.3	311	306	5	6	2029.16	677.394	3	0.5	16	8.24	0.41	0.28	0.13	0.07	412	0.93	29.56	3	yes	0.036
SQDDEVVQSPSGKGDGSRR-IVYKR-a13-b4	MIF2	MIF2	xlink	intra-protein xl	AG_Herzog_hagemann_E1910_239.04091.04091.5_AG_Herzog_hagemann_E1910_239.04050.04050.5	90	306	216	5	2776.37	556.282	5	-1	2	8.15	0.48	0.36	0.11	0.08	511	0	29.51	2	cand	0.036
SQDDEVVQSPSGKGDGSRR-LSKPTYK-a13-b3	MIF2	MIF2	xlink	intra-protein xl	AG_Herzog_hagemann_E1910_239.04129.04129.4_AG_Herzog_hagemann_E1910_239.04044.04044.4	90	142	52	7	2934.43	734.616	4	0.4	10	8.15	0.46	0.45	0.01	0.05	345	0.95	29.35	2	yes	0.036
SNKPVLDIDK-KDPNAK-a3-b1	MIF2	MIF2	xlink	intra-protein xl	AG_Herzog_hagemann_E1910_241.04778.04778.4_AG_Herzog_hagemann_E1910_241.04761.04761.4	311	364	53	6	1895	474.758	4	0.9	3	7.68	0.67	0.64	0.03	0.09	438	0.86	29.3	1	yes	0.036
SQDDEVVQSPSGKGDGSRR-KYSTR-a13-b1	MIF2	MIF2	xlink	intra-protein xl	AG_Herzog_hagemann_E1910_238.03266.03266.5_AG_Herzog_hagemann_E1910_238.03252.03252.5	90	148	58	5	2752.3	551.467	5	-1.4	6	8.43	0.36	0.34	0.02	0.04	298	0.92	29.23	3	cand	0.036
SQDDEVVQSPSGKGDGSR-LSKPTYKRK-a13-b7	MIF2	MIF2	xlink	intra-protein xl	AG_Herzog_hagemann_E1910_238.03439.03439.4_AG_Herzog_hagemann_E1910_238.03395.03395.4	90	146	56	9	3062.52	766.639	4	-1.2	2	8.31	0.41	0.36	0.05	0.06	330	0.42	29.09	4	yes	0.036
SNKPVLDIDK-NKFLSVK-a3-b2	MIF2	MIF2	xlink	intra-protein xl	AG_Herzog_hagemann_E1910_242.07760.07760.3_AG_Herzog_hagemann_E1910_242.07765.07765.3	311	493	182	7	2058.14	687.055	3	2.2	1	8.05	0.33	0.31	0.03	0.05	312	0.91	28.78	1	yes	0.036
GRPKKDPNAK-NEKIVYK-a5-b3	MIF2	MIF2	xlink	intra-protein xl	AG_Herzog_hagemann_E1910_239.01871.01871.3_AG_Herzog_hagemann_E1910_239.01860.01860.3	364	302	62	7	2098.16	700.393	3	0.6	1	8.43	0.3	0.23	0.07	0.05	223	0	28.71	4	yes	0.036
LPAISGQKK-NEKIVYK-a8-b3	MIF2	MIF2	xlink	intra-protein xl	AG_Herzog_hagemann_E1910_242.05511.05511.3_AG_Herzog_hagemann_E1910_242.05540.05540.3	466	302	164	7	1929.1	644.04	3	1.6	2	8.19	0.32	0.2	0.12	0.05	248	0.83	28.19	4	yes	0.036
LSKPTYKR-KYSTR-a3-b1	MIF2	MIF2	xlink	intra-protein xl	AG_Herzog_hagemann_E1910_241.03483.03483.3_AG_Herzog_hagemann_E1910_241.03570.03570.3	142	148	6	5	1740.95	581.325	3	0.3	4	8.35	0.29	0.23	0.06	0.04	334	0.95	28.15	1	cand	0.036
KLSNSFR-NKFLSVK-a1-b2	MIF2	MIF2	xlink	intra-protein xl	AG_Herzog_hagemann_E1910_242.06509.06509.3_AG_Herzog_hagemann_E1910_242.06495.06495.3	467	493	26	7	1780.98	594.669	3	0	2	8.31	0.27	0.17	0.11	0.04	260	0.73	28.1	2	yes	0.036
SNKPVLDIDK-IVYKRK-a3-b4	MIF2	MIF2	xlink	intra-protein xl	AG_Herzog_hagemann_E1910_239.04828.04828.4_AG_Herzog_hagemann_E1910_239.04183.04183.4	311	306	5	6	2029.16	508.298	4	2.5	16	7.66	0.46	0.39	0.07	0.07	318	0.94	27.97	2	yes	0.036
KSNKPVLDIDK-NEKIVYK-a1-b3	MIF2	MIF2	xlink	intra-protein xl	AG_Herzog_hagemann_E1910_239.05014.05014.3_AG_Herzog_hagemann_E1910_239.04996.04996.3	308	302	6	7	2244.24	749.089	3	3	1	8.2	0.2	0.11	0.09	0.03	310	0.72	27.71	2	yes	0.036
KSNKPVLDIDK-NEKIVYKR-a4-b3	MIF2	MIF2	xlink	intra-protein xl	AG_Herzog_hagemann_E1910_239.04343.04343.4_AG_Herzog_hagemann_E1910_239.04301.04301.4	311	302	9	8	2400.34	601.092	4	0.4	3	7.92	0.38	0.26	0.12	0.06	444	0.92	27.64	3	yes	0.036
KSSLFLPSTLNGDTK-KTGIDVK-a1-b1	MIF2	MIF2	xlink	intra-protein xl	AG_Herzog_hagemann_E1910_238.07502.07502.3_AG_Herzog_hagemann_E1910_238.07485.07485.3	52	12	40	7	2462.33	821.784	3	0.5	1	7.85	0.35	0.31	0.04	0.05	265	0.46	27.46	3	yes	0.036
SNKPVLDIDK-KDPNAK-a3-b1	MIF2	MIF2	xlink	intra-protein xl	AG_Herzog_hagemann_E1910_241.04770.04770.3_AG_Herzog_hagemann_E1910_241.04737.04737.3	311	364	53	6	1895	632.675	3	0.9	3	7.17	0.52	0.34	0.18	0.08	454	0.82	27.39	2	yes	0.036
SNKPVLDIDK-IVYKRK-a3-b4	MIF2	MIF2	xlink	intra-protein xl	AG_Herzog_hagemann_E1910_238.04727.04727.3_AG_Herzog_hagemann_E1910_238.04378.04378.3	311	306	5	6	2029.16	677.395	3	1.5	16	8.01	0.26	0.17	0.09	0.04	244	0.85	27.31	3	yes	0.036
SQDDEVVQSPSGKGDGSR-RKSSLFLPSTLNGDTK-a13-b2	MIF2	MIF2	xlink	intra-protein xl	AG_Herzog_hagemann_E1910_236.06322.06322.5_AG_Herzog_hagemann_E1910_236.06283.06283.5	90	52	38	16	3705.81	742.17	5	0.4	2	7.31	0.46	0.1	0.35	0.08	359	0.91	27.24	2	yes	0.036
KSNKPVLDIDK-NEKIVYKR-a4-b3	MIF2	MIF2	xlink	intra-protein xl	AG_Herzog_hagemann_E1910_238.04238.04238.3_AG_Herzog_hagemann_E1910_238.04195.04195.3	311	302	9	8	2400.34	801.121	3	0.8	3	7.97	0.3	0.21	0.09	0.05	682	0.9	27.19	4	yes	0.036
LSKPTYKR-KYSTR-a7-b1	MIF2	MIF2	xlink	intra-protein xl	AG_Herzog_hagemann_E1910_242.02899.02899.4_AG_Herzog_hagemann_E1910_242.03417.03417.4	146	148	2	5	1740.95	436.247	4	1.8	6	8.07	0.27	0.12	0.14	0.05	145	0.92	27.1	2	cand	0.036
KTGIDVKQDIPK-LGLKSR-a1-b4	MIF2	MIF2	xlink	intra-protein xl	AG_Herzog_hagemann_E1910_239.05764.05764.4_AG_Herzog_hagemann_E1910_239.05732.05732.4	12	9	3	6	2109.21	528.311	4	-0.8	1	7.53	0.48	0.29	0.18	0.08	434	0.73	26.96	4	yes	0.036
GRPKKDPNAK-SNKPVLDIDK-a5-b3	MIF2	MIF2	xlink	intra-protein xl	AG_Herzog_hagemann_E1910_238.03017.03017.3_AG_Herzog_hagemann_E1910_238.02985.02985.3	364	311	53	10	2333.27	778.765	3	0.9	3	7.81	0.39	0.25	0.14	0.06	228	0.63	26.61	5	yes	0.036
SNKPVLDIDK-VKVAPLQYWR-a3-b2	MIF2	MIF2	xlink	intra-protein xl	AG_Herzog_hagemann_E1910_239.08658.08658.3_AG_Herzog_hagemann_E1910_239.08645.08645.3	311	291	20	10	2482.36	828.46	3	-0.7	1	7.58	0.3	0.1	0.2	0.05	604	0.65	26.45	4	yes	0.036
SQDDEVVQSPSGKGDGSR-LSKPTYK-a13-b3	MIF2	MIF2	xlink	intra-protein xl	AG_Herzog_hagemann_E1910_238.05197.05197.4_AG_Herzog_hagemann_E1910_238.05167.05167.4	90	142	52	7	2778.33	695.59	4	-0.4	2	7.85	0.33	0.31	0.02	0.04	328	0.37	26.38	3	yes	0.036
NEKIVYK-IVYKRK-a3-b4	MIF2	MIF2	xlink	intra-protein xl	AG_Herzog_hagemann_E1910_241.03699.03699.3_AG_Herzog_hagemann_E1910_241.03688.03688.3	302	306	4	6	1794.04	599.021	3	0.3	2	8.25	0.13	0.08	0.05	0.02	232	0.77	26.13	2	yes	0.036
NEKIVYK-KDPNAK-a3-b1	MIF2	MIF2	xlink	intra-protein xl	AG_Herzog_hagemann_E1910_241.03058.03058.3_AG_Herzog_hagemann_E1910_241.03066.03066.3	302	364	62	6	1659.88	554.3	3	-3.9	2	7.69	0.28	0.13	0.15	0.05	278	0.68	25.82	2	yes	0.036
KSNKPVLDIDK-NEKIVYKR-a1-b3	MIF2	MIF2	xlink	intra-protein xl	AG_Herzog_hagemann_E1910_238.04249.04249.5_AG_Herzog_hagemann_E1910_238.04227.04227.5	308	302	6	8	2400.34	481.075	5	0	4	7.48	0.29	0.16	0.12	0.05	384	0.95	25.15	4	yes	0.036
SQDDEVVQSPSGKGDGSRR-NKFLSVK-a13-b2	MIF2	MIF2	xlink	intra-protein xl	AG_Herzog_hagemann_E1910_238.05273.05273.4_AG_Herzog_hagemann_E1910_238.04700.04700.4	90	493	403	7	2933.45	734.369	4	-0.6	1	6.81	0.41	0.36	0.05	0.05	147	0.82	25.05	2	yes	0.036
SQDDEVVQSPSGKGDGSRR-LGLKSR-a13-b4	MIF2	MIF2	xlink	intra-protein xl	AG_Herzog_hagemann_E1910_239.03848.03848.4_AG_Herzog_hagemann_E1910_239.04507.04507.4	90	9	81	6	2771.38	693.854	4	1.1	1	7.1	0.33	0.32	0.01	0.04	146	0.58	24.8	3	yes	0.036
KLSNSFR-NKFLSVK-a1-b2	MIF2	MIF2	xlink	intra-protein xl	AG_Herzog_hagemann_E1910_241.06640.06640.3_AG_Herzog_hagemann_E1910_241.06612.06612.3	467	493	26	7	1780.98	594.67	3	1	2	7.28	0.16	0.1	0.06	0.03	178	0.76	24.35	3	yes	0.036
SQDDEVVQSPSGKGDGSRR-LSKPTYKRK-a13-b3	MIF2	MIF2	xlink	intra-protein xl	AG_Herzog_hagemann_E1910_239.03006.03006.5_AG_Herzog_hagemann_E1910_239.02991.02991.5	90	142	52	9	3218.62	644.733	5	-1.3	1	6.82	0.33	0.28	0.05	0.05	127	0.42	23.74	2	yes	0.036
SNKPVLDIDK-IVYKR-a3-b4	MIF2	MIF2	xlink	intra-protein xl	AG_Herzog_hagemann_E1910_241.06356.06356.3_AG_Herzog_hagemann_E1910_241.06178.06178.3	311	306	5	5	1901.07	634.696	3	1.3	6	6.89	0.24	0.09	0.16	0.05	67	0	23.56	3	cand	0.036
AVTKYSSSTQA-KPASK-a4-b1	H2B	H2B	xlink	intra-protein xl	AG_Herzog_hagemann_E1910_242.03198.03198.3_AG_Herzog_hagemann_E1910_242.03208.03208.3	124	8	116	5	1766.9	589.976	3	-1.1	2	6.94	0.24	0.22	0.02	0.03	225	0.95	23.48	3	cand	0.036
KYSTRYSLDTSESPSVR-LSKPTYKR-a1-b3	MIF2	MIF2	xlink	intra-protein xl	AG_Herzog_hagemann_E1910_239.05439.05439.4_AG_Herzog_hagemann_E1910_239.05425.05425.4	148	142	6	8	3062.56	766.647	4	-3.8	1	6.85	0.25	0.09	0.16	0.05	339	0.67	23.38	1	yes	0.036
SQDDEVVQSPSGKGDGSRR-SRKTGIDVK-a13-b3	MIF2	MIF2	xlink	intra-protein xl	AG_Herzog_hagemann_E1910_238.03694.03694.5_AG_Herzog_hagemann_E1910_238.03666.03666.5	90	12	78	9	3101.53	621.313	5	-3	2	6.7	0.3	0.23	0.08	0.05	155	0.45	23.34	3	yes	0.036
AVTKYSSSTQA-KSTISAR-a4-b1	H2B	H2B	xlink	intra-protein xl	AG_Herzog_hagemann_E1910_242.04485.04485.3_AG_Herzog_hagemann_E1910_242.04465.04465.3	124	90	34	7	1999.02	667.348	3	-1.4	1	6.79	0.25	0.23	0.02	0.03	248	0.83	22.89	1	yes	0.036
KSNKPVLDIDK-LSKPTYK-a1-b3	MIF2	MIF2	xlink	intra-protein xl	AG_Herzog_hagemann_E1910_238.05017.05017.3_AG_Herzog_hagemann_E1910_238.05036.05036.3	308	142	166	7	2187.22	730.081	3	1.5	1	6.5	0.23	0.16	0.07	0.04	312	0.59	22.64	3	yes	0.036
NEKIVYKR-KYSTR-a3-b1	MIF2	MIF2	xlink	intra-protein xl	AG_Herzog_hagemann_E1910_241.03620.03620.3_AG_Herzog_hagemann_E1910_241.03106.03106.3	302	148	154	5	1797.97	600.332	3	-0.2	2	7.32	0.1	0.05	0.05	0.02	106	0.74	22.3	4	cand	0.036
SQDDEVVQSPSGKGDGSRR-LSKPTYK-a13-b3	MIF2	MIF2	xlink	intra-protein xl	AG_Herzog_hagemann_E1910_239.04108.04108.3_AG_Herzog_hagemann_E1910_239.04069.04069.3	90	142	52	7	2934.44	979.153	3	1.5	10	6.75	0.26	0.23	0.03	0.04	346	0.43	22.11	2	yes	0.036
SQDDEVVQSPSGKGDGSR-LSKPTYKRK-a13-b7	MIF2	MIF2	xlink	intra-protein xl	AG_Herzog_hagemann_E1910_239.03441.03441.4_AG_Herzog_hagemann_E1910_239.03423.03423.4	90	146	56	9	3062.52	766.638	4	-1.4	2	5.85	0.42	0.4	0.01	0.05	277	0.24	21.99	2	yes	0.036
SQDDEVVQSPSGKGDGSRR-LSKPTYKRK-a13-b7	MIF2	MIF2	xlink	intra-protein xl	AG_Herzog_hagemann_E1910_235.02408.02408.4_AG_Herzog_hagemann_E1910_235.02392.02392.4	90	146	56	9	3218.62	805.664	4	-1.5	1	6.05	0.4	0.11	0.3	0.09	190	0.64	21.8	3	yes	0.036
SNKPVLDIDK-IVYKR-a3-b4	MIF2	MIF2	xlink	intra-protein xl	AG_Herzog_hagemann_E1910_242.06263.06263.3_AG_Herzog_hagemann_E1910_242.06072.06072.3	311	306	5	5	1901.06	634.696	3	0.4	6	5.87	0.43	0.3	0.13	0.07	164	0.71	21.71	3	cand	0.036
LSKPTYKR-KYSTR-a7-b1	MIF2	MIF2	xlink	intra-protein xl	AG_Herzog_hagemann_E1910_241.02609.02609.3_AG_Herzog_hagemann_E1910_241.02620.02620.3	146	148	2	5	1740.95	581.325	3	-1.1	6	5.81	0.52	0.51	0.01	0.07	134	0.74	21.5	2	cand	0.036
SQDDEVVQSPSGKGDGSRR-GRPKKDPNAK-a13-b4	MIF2	MIF2	xlink	intra-protein xl	AG_Herzog_hagemann_E1910_238.02185.02185.4_AG_Herzog_hagemann_E1910_238.02177.02177.4	90	363	273	10	3208.58	803.152	4	-1.3	1	5.98	0.33	0.1	0.24	0.07	213	0	21.08	5	yes	0.036
KSNKPVLDIDK-IVYKR-a1-b4	MIF2	MIF2	xlink	intra-protein xl	AG_Herzog_hagemann_E1910_239.04684.04684.4_AG_Herzog_hagemann_E1910_239.04443.04443.4	308	306	2	5	2029.16	508.297	4	-0.7	12	6.41	0.04	0.02	0.02	0.01	6	0.95	20.9	1	cand	0.036
NEKIVYK-IVYKRK-a3-b4	MIF2	MIF2	xlink	intra-protein xl	AG_Herzog_hagemann_E1910_242.03755.03755.3_AG_Herzog_hagemann_E1910_242.03715.03715.3	302	306	4	6	1794.04	599.02	3	-2.6	2	6.55	0.1	0.04	0.06	0.02	279	0.84	20.53	4	yes	0.036
SQDDEVVQSPSGKGDGSRR-IVYKR-a13-b4	MIF2	MIF2	xlink	intra-protein xl	AG_Herzog_hagemann_E1910_238.03987.03987.4_AG_Herzog_hagemann_E1910_238.03934.03934.4	90	306	216	5	2776.37	695.099	4	-2.8	2	6.23	0.24	0.14	0.1	0.05	77	0.6	20.5	2	cand	0.036
LSKPTYK-RKYSTR-a3-b2	MIF2	MIF2	xlink	intra-protein xl	AG_Herzog_hagemann_E1910_242.03497.03497.3_AG_Herzog_hagemann_E1910_242.03597.03597.3	142	148	6	6	1740.95	581.325	3	0.2	8	6.2	0.17	0.11	0.06	0.03	119	0.76	20.08	3	yes	0.036
GRPKKDPNAK-LSKPTYK-a5-b3	MIF2	MIF2	xlink	intra-protein xl	AG_Herzog_hagemann_E1910_238.02276.02276.3_AG_Herzog_hagemann_E1910_238.02232.02232.3	364	142	222	7	2041.13	681.384	3	-2	1	5.43	0.31	0.23	0.08	0.05	205	0	19.55	3	yes	0.036
SQDDEVVQSPSGKGDGSRR-SRKTGIDVK-a13-b3	MIF2	MIF2	xlink	intra-protein xl	AG_Herzog_hagemann_E1910_238.03693.03693.4_AG_Herzog_hagemann_E1910_238.03637.03637.4	90	12	78	9	3101.53	776.391	4	-0.7	2	4.36	0.57	0.1	0.47	0.13	128	0.8	18.42	4	yes	0.051
KSNKPVLDIDK-NEKIVYKR-a4-b3	MIF2	MIF2	xlink	intra-protein xl	AG_Herzog_hagemann_E1910_238.04238.04238.3_AG_Herzog_hagemann_E1910_238.04342.04342.3	311	302	9	8	2400.34	801.121	3	0.8	3	5.46	0.19	0.1	0.09	0.03	402	0.89	18.4	3	yes	0.051
SQDDEVVQSPSGKGDGSRR-KSSLFLPSTLNGDTK-a13-b1	MIF2	MIF2	xlink	intra-protein xl	AG_Herzog_hagemann_E1910_236.06371.06371.4_AG_Herzog_hagemann_E1910_236.06394.06394.4	90	52	38	15	3705.8	927.458	4	-1.6	3	5.03	0.18	0.1	0.08	0.03	395	0.95	16.54	3	yes	0.051
KSNKPVLDIDK-IVYKR-a1-b4	MIF2	MIF2	xlink	intra-protein xl	AG_Herzog_hagemann_E1910_238.04097.04097.3_AG_Herzog_hagemann_E1910_238.04579.04579.3	308	306	2	5	2029.16	677.393	3	-0.6	12	4.82	0.09	0.06	0.04	0.02	46	0.87	16.37	1	cand	0.051
SQDDEVVQSPSGKGDGSRR-KDPNAK-a13-b1	MIF2	MIF2	xlink	intra-protein xl	AG_Herzog_hagemann_E1910_238.02870.02870.3_AG_Herzog_hagemann_E1910_238.02822.02822.3	90	364	274	6	2770.31	924.445	3	0.1	4	3.95	0.41	0.03	0.38	0.13	135	0.77	16.22	1	yes	0.051
SQDDEVVQSPSGKGDGSRR-KDPNAK-a13-b1	MIF2	MIF2	xlink	intra-protein xl	AG_Herzog_hagemann_E1910_239.02850.02850.3_AG_Herzog_hagemann_E1910_239.02876.02876.3	90	364	274	6	2770.31	924.446	3	0.4	4	4.84	0.12	0.04	0.08	0.03	48	0.68	15.77	2	yes	0.051
SQDDEVVQSPSGKGDGSR-RKSSLFLPSTLNGDTK-a13-b2	MIF2	MIF2	xlink	intra-protein xl	AG_Herzog_hagemann_E1910_236.06322.06322.5_AG_Herzog_hagemann_E1910_236.06638.06638.5	90	52	38	16	3705.81	742.17	5	0.4	2	4.23	0.27	0.05	0.22	0.05	198	0.79	15.76	1	yes	0.051
SQDDEVVQSPSGKGDGSRR-LSKPTYK-a13-b3	MIF2	MIF2	xlink	intra-protein xl	AG_Herzog_hagemann_E1910_238.04654.04654.3_AG_Herzog_hagemann_E1910_238.04691.04691.3	90	142	52	7	2934.44	979.154	3	2.3	10	4.59	0.2	0.16	0.04	0.03	295	0.67	15.54	1	yes	0.051
SQDDEVVQSPSGKGDGSRR-LSKPTYK-a13-b3	MIF2	MIF2	xlink	intra-protein xl	AG_Herzog_hagemann_E1910_239.04744.04744.3_AG_Herzog_hagemann_E1910_239.04645.04645.3	90	142	52	7	2934.44	979.154	3	1.8	10	4.66	0.14	0.11	0.03	0.02	254	0.82	15.24	2	yes	0.051
SQDDEVVQSPSGKGDGSR-LSKPTYKR-a13-b7	MIF2	MIF2	xlink	intra-protein xl	AG_Herzog_hagemann_E1910_238.04015.04015.3_AG_Herzog_hagemann_E1910_238.03965.03965.3	90	146	56	8	2934.44	979.154	3	2.1	1	4.68	0.19	0.12	0.08	0.03	358	0.63	15.2	3	yes	0.051
AVTKYSSSTQA-ATKNLFPR-a4-b3	H2B	CENPA	xlink	inter-protein xl	AG_Herzog_hagemann_E1910_241.06994.06994.3_AG_Herzog_hagemann_E1910_241.07007.07007.3	124	49	75	8	2183.12	728.716	3	0.8	2	9.14	0.33	0.29	0.04	0.05	207	0.76	33.16	1	yes	0
AGSAAKASQSR-AVTKYSSSTQA-a6-b4	H2A	H2B	xlink	inter-protein xl	AG_Herzog_hagemann_E1910_241.03757.03757.3_AG_Herzog_hagemann_E1910_241.03710.03710.3	14	124	110	11	2270.11	757.712	3	0	5	9.39	0.31	0.08	0.23	0.05	286	0.82	32.86	4	yes	0
AGSAAKASQSR-AVTKYSSSTQA-a6-b4	H2A	H2B	xlink	inter-protein xl	AG_Herzog_hagemann_E1910_242.03810.03810.3_AG_Herzog_hagemann_E1910_242.03768.03768.3	14	124	110	11	2270.12	757.713	3	1.1	5	9.03	0.33	0.08	0.25	0.05	300	0.76	31.61	4	yes	0
AVTKYSSSTQA-ATKNLFPR-a4-b3	H2B	CENPA	xlink	inter-protein xl	AG_Herzog_hagemann_E1910_242.06950.06950.3_AG_Herzog_hagemann_E1910_242.06939.06939.3	124	49	75	8	2183.13	728.717	3	2	2	8.62	0.3	0.26	0.04	0.04	226	0.54	29.73	2	yes	0
SNKPVLDIDK-KPAAK-a3-b1	MIF2	H2B	xlink	inter-protein xl	AG_Herzog_hagemann_E1910_241.04063.04063.3_AG_Herzog_hagemann_E1910_241.04027.04027.3	311	18	293	5	1736.96	579.996	3	-2	4	8.76	0.2	0.15	0.06	0.03	303	0.63	28.43	3	cand	0
ATKASQEL-RITIMKK-a3-b6	H2A	CENPA	xlink	inter-protein xl	AG_Herzog_hagemann_E1910_241.05314.05314.3_AG_Herzog_hagemann_E1910_241.05294.05294.3	127	215	88	7	1831.03	611.35	3	1.1	2	7.86	0.3	0.28	0.02	0.05	321	0.63	27.22	1	yes	0
LILPGELAKHAVSEGTR-SNKPVLDIDK-a9-b3	H2B	MIF2	xlink	inter-protein xl	AG_Herzog_hagemann_E1910_235.07748.07748.4_AG_Herzog_hagemann_E1910_235.07737.07737.4	112	311	199	10	3013.65	754.42	4	1.1	1	6.94	0.42	0.3	0.12	0.06	222	0.7	26.01	3	yes	0
LILPGELAKHAVSEGTR-ATKASQEL-a9-b3	H2B	H2A	xlink	inter-protein xl	AG_Herzog_hagemann_E1910_239.08256.08256.3_AG_Herzog_hagemann_E1910_239.08239.08239.3	112	127	15	8	2732.48	911.834	3	2.3	1	7.5	0.25	0.19	0.06	0.04	192	0.66	24.47	5	yes	0.1
AGSAAKASQSR-AVTKYSSSTQA-a6-b4	H2A	H2B	xlink	inter-protein xl	AG_Herzog_hagemann_E1910_239.03396.03396.3_AG_Herzog_hagemann_E1910_239.03370.03370.3	14	124	110	11	2270.11	757.713	3	0.3	5	6.94	0.24	0.07	0.17	0.04	221	0.87	23.96	2	yes	0.1
AGSAAKASQSR-AVTKYSSSTQA-a6-b4	H2A	H2B	xlink	inter-protein xl	AG_Herzog_hagemann_E1910_241.03757.03757.3_AG_Herzog_hagemann_E1910_241.03871.03871.3	14	124	110	11	2270.11	757.712	3	0	5	6.76	0.18	0.08	0.09	0.03	168	0.8	23.25	4	yes	0.1
AVTKYSSSTQA-KQSLK-a4-b1	H2B	CENPA	xlink	inter-protein xl	AG_Herzog_hagemann_E1910_241.04076.04076.3_AG_Herzog_hagemann_E1910_241.04056.04056.3	124	122	2	5	1839.96	614.328	3	0.9	1	6.45	0.31	0.3	0.01	0.04	240	0.83	22.53	1	cand	0.167
SNKPVLDIDK-KPAAK-a3-b1	MIF2	H2B	xlink	inter-protein xl	AG_Herzog_hagemann_E1910_242.03668.03668.3_AG_Herzog_hagemann_E1910_242.03640.03640.3	311	18	293	5	1736.96	579.994	3	-4.9	4	6.38	0.13	0.11	0.02	0.02	32	0.86	20.34	3	cand	0.385
AVTKYSSSTQA-SNKPVLDIDK-a4-b3	H2B	MIF2	xlink	inter-protein xl	AG_Herzog_hagemann_E1910_241.07167.07167.3_AG_Herzog_hagemann_E1910_241.07156.07156.3	124	311	187	10	2365.21	789.411	3	3	1	5.87	0.17	0.12	0.05	0.03	289	0.67	19.48	1	yes	0.5
KDMQLARR-KPAAKK-a1-b5	CENPA	H2B	xlink	inter-protein xl	AG_Herzog_hagemann_E1910_239.02063.02063.3_AG_Herzog_hagemann_E1910_239.02249.02249.3	216	22	194	6	1753.99	585.672	3	-3.8	1	5.54	0.08	0.04	0.04	0.01	89	0	17.73	2	yes	0.571
ISDTKEETK-KSAKATK-a5-b4	MIF2	H2A	xlink	inter-protein xl	AG_Herzog_hagemann_E1910_241.08055.08055.3_AG_Herzog_hagemann_E1910_241.08424.08424.3	411	124	287	7	1877.99	627.003	3	-4.8	2	5.44	0.04	0.02	0.01	0.01	23	0.83	16.65	3	yes	0.571
RKSNKPVLDIDK-ATKASQEL-a5-b3	MIF2	H2A	xlink	inter-protein xl	AG_Herzog_hagemann_E1910_238.04497.04497.3_AG_Herzog_hagemann_E1910_238.04482.04482.3	311	127	184	8	2354.28	785.769	3	0.8	1	4.47	0.21	0.07	0.14	0.04	254	0.83	15.56	4	yes	0.571
	H4	H4
